# Supplementary material for: Elevated methylation of the vault RNA2-1 promoter in maternal blood is associated with preterm birth
Source: BMC Genomics. 2021 Jul 10;22:528. doi: 10.1186/s12864-021-07865-y (PMC8272312; doi:10.1186/s12864-021-07865-y)
Supplement: Supplementary file 1 — Additional file 1: Table S1. Differentially methylated sites between term and preterm samples (n = 1,581). [file 12864_2021_7865_MOESM1_ESM.xlsx]

## Sheet: Sheet1
Table S1. Differentially methylated sites between term and preterm samples (n = 1,581).
Target ID†	Gene symbol	Genbank	Functional Location	Mean β value of term	Mean β value of preterm	Differential β value between preterm and term	p valuea	q valueb
cg26328633	VTRNA2-1	NR_030583	TSS200	0.125497	0.519611	0.394114	0.00159073	0.12648
cg25340688	VTRNA2-1	NR_030583	TSS200	0.121336	0.507984	0.386648	0.00219979	0.0735349
cg06536614	VTRNA2-1	NR_030583	TSS200	0.128952	0.491723	0.362771	0.00351982	0.0854595
cg00124993	VTRNA2-1	NR_030583	TSS200	0.113583	0.470925	0.357342	0.0017624	0.109034
cg26896946	VTRNA2-1	NR_030583	TSS200	0.191847	0.503143	0.311297	0.00218534	0.0752857
cg04481923	VTRNA2-1	NR_030583	1stExon;3'UTR	0.121701	0.389213	0.267512	0.00756337	0.0629254
cg18678645	VTRNA2-1	NR_030583	TSS200	0.114663	0.375571	0.260908	0.000791711	0.143727
cg27119456	LOC441666	NR_024380	Body;3'UTR	0.16358	0.365901	0.202321	0.0230975	0.0508573
cg24569831	RGMA;RGMA;RGMA;RGMA;RGMA;RGMA;RGMA	NM_001166283;NM_001166289;NM_020211;NM_001166283;NM_001166286;NM_001166287;NM_001166288	TSS1500;TSS200;5'UTR;1stExon;Body	0.387823	0.576629	0.188806	0.0294013	0.0494062
cg00270625	CPT1B;CPT1B;CPT1B;CPT1B;CHKB-CPT1B;CPT1B;CPT1B;CPT1B;CPT1B;CPT1B;CPT1B;CPT1B	NM_152245;NM_001145137;NM_001145136;NM_001145135;NR_027928;NM_001145134;NM_152245;NM_004377;NM_152246;NM_001145135;NM_001145136;NM_001145134	TSS1500;5'UTR;1stExon;Body;3'UTR	0.478115	0.617438	0.139323	0.023843	0.0512757
cg14646974	HSD17B7P2	NR_003086	5'UTR;1stExon	0.056644	0.18557	0.128926	0.0603953	0.0604589
cg21206147	KLHL29	NM_052920	5'UTR;Body	0.309538	0.428878	0.11934	0.0274728	0.0495784
cg01847719	CAT;CAT	NM_001752;NM_001752	TSS200;5'UTR;1stExon	0.0326291	0.133904	0.101275	0.0110987	0.0543469
cg13363237	C15orf61	NM_001143936	TSS1500;TSS200;1stExon;Body;3'UTR	0.0609001	0.160144	0.0992438	0.00557537	0.0672766
cg25730351	ANO1	NM_018043		0.134933	0.230699	0.0957659	0.0290108	0.050218
cg13930544	LOC148824;OR2C3	NR_027309;NM_198074	1stExon;Body;3'UTR	0.68761	0.782637	0.0950269	0.0396364	0.0485342
cg19183166	LRRC61;ACTR3C;LRRC61	NM_001142928;NM_001164458;NM_023942	5'UTR;Body	0.329027	0.418078	0.089051	0.0485401	0.051304
cg27657429	ARHGAP22;ARHGAP22	NM_021226;NM_021226	TSS200;5'UTR;1stExon;Body;3'UTR	0.0749185	0.161883	0.0869644	0.00135205	0.0832105
cg23901444	ARHGAP22;ARHGAP22	NM_021226;NM_021226	TSS200;5'UTR;1stExon;Body;3'UTR	0.0342673	0.120648	0.0863809	0.00588332	0.0636644
cg07299305	CDC10L	NR_027269	TSS200	0.0355229	0.121109	0.0855859	0.0425386	0.0489438
cg23887609	PIWIL1;PIWIL1	NM_004764;NM_004764	5'UTR;1stExon	0.726856	0.811278	0.0844213	0.0178438	0.0529944
cg05946920	GGA1;GGA1;GGA1	NM_001001560;NM_013365;NM_001001561	5'UTR;1stExon;Body	0.350317	0.422944	0.0726273	0.0353016	0.0476205
cg21970626			5'UTR;Body	0.575332	0.644161	0.0688285	0.0233222	0.0502946
cg18323236	NIPAL3	NM_020448	5'UTR;Body	0.238584	0.305836	0.0672521	0.0172857	0.0523918
cg27137258	TMPRSS8	NR_026864	TSS200	0.0887236	0.155856	0.0671328	0.0236178	0.051907
cg22837486	FADS3	NM_021727	1stExon	0.0514036	0.118125	0.0667213	0.139707	0.14
cg24341615	FSTL3	NM_005860	TSS1500	0.193025	0.255003	0.0619779	0.0165855	0.0551889
cg16579158	PCDHGA2;PCDHGA1;PCDHGA2	NM_032009;NM_018912;NM_018915	1stExon;Body	0.363764	0.424574	0.0608097	0.036962	0.047636
cg08654020	C19orf56;MORG1;MORG1;MORG1	NM_016145;NM_001099737;NR_029375;NM_032332	TSS1500;5'UTR;Body	0.186175	0.2458	0.0596254	0.0132846	0.0538037
cg01469864	CPLX2;CPLX2	NM_001008220;NM_006650	5'UTR;Body	0.279977	0.336535	0.0565578	0.0329807	0.0486688
cg13939234			5'UTR;1stExon	0.062658	0.110271	0.0476131	0.0250671	0.0499684
cg01979157	SKI	NM_003036	1stExon	0.118538	0.165186	0.0466478	0.0126009	0.0567762
cg21863207	NT5DC3	NM_001031701	TSS200	0.0927594	0.138003	0.0452434	0.00478937	0.0675641
cg21218093	ZNF335	NM_022095	TSS200;5'UTR;Body	0.0908756	0.131889	0.0410134	0.00757583	0.0626139
cg22466043	CDC10L	NR_027269	TSS1500	0.0190809	0.0600546	0.0409737	0.032774	0.0490348
cg18385254	HSBP1L1	NM_001136180	TSS1500	0.0432701	0.0832949	0.0400248	0.0989962	0.0991882
cg11296826	BMP8B;OXCT2	NM_001720;NM_022120	1stExon;Body	0.145785	0.184711	0.0389264	0.0374819	0.047137
cg06908474	CAT;CAT	NM_001752;NM_001752	TSS200;5'UTR;1stExon	0.0539611	0.0920097	0.0380487	0.020255	0.0517512
cg03241282	LOC348840	NR_003291	1stExon;3'UTR	0.312628	0.348797	0.0361691	0.00444345	0.0608077
cg16884400	ATP5G3;ATP5G3;ATP5G3	NM_001689;NM_001002258;NM_001002258	TSS200;5'UTR;1stExon;Body	0.0298673	0.0654481	0.0355808	0.013565	0.0564643
cg00106744	ATP5J;ATP5J;ATP5J;ATP5J;ATP5J;GABPA	NM_001003697;NM_001685;NM_001003701;NM_001003703;NM_001003696;NM_002040	5'UTR;Body	0.19782	0.232089	0.0342691	0.0144598	0.0514744
cg04343794	TNFRSF18;TNFRSF18;TNFRSF18	NM_148902;NM_004195;NM_148901	TSS200	0.103949	0.138205	0.0342557	0.0222398	0.0505552
cg13565624	C19orf22	NM_138774	TSS200	0.240201	0.271515	0.0313138	0.0422801	0.048013
cg01156108	ITGA3;ITGA3	NM_005501;NM_002204	TSS1500;1stExon;3'UTR	0.0953173	0.126581	0.0312638	0.00689166	0.0608077
cg10348193	LRRC61;ACTR3C;LRRC61	NM_001142928;NM_001164458;NM_023942	5'UTR;Body	0.0835002	0.114578	0.0310774	0.0206888	0.0527
cg21192376	GPR137C;TXNDC16;TXNDC16	NM_001099652;NM_001160047;NM_020784	1stExon	0.232016	0.262837	0.0308218	0.0209301	0.0520392
cg18105315	MANEAL;MANEAL;MANEAL	NM_001031740;NM_001113482;NM_152496	TSS1500;1stExon	0.12928	0.159182	0.0299023	0.0390721	0.0477607
cg04231937			TSS1500	0.0227394	0.0521406	0.0294012	0.0449027	0.0491672
cg10114327	QRFPR	NM_198179	1stExon	0.182467	0.211476	0.0290088	0.0310393	0.0493565
cg08865350	C2CD4C	NM_001136263	TSS1500;5'UTR;Body	0.119946	0.148835	0.0288897	0.017725	0.0537958
cg03585778	MFSD4	NM_181644	TSS1500	0.0463954	0.0751831	0.0287877	0.00986858	0.0566667
cg11945235	ZNF432;ZNF432	NM_014650;NM_014650	5'UTR;1stExon	0.0617129	0.0904944	0.0287816	0.00415263	0.0694945
cg25288420	GIPC2;GIPC2	NM_017655;NM_017655	TSS200;5'UTR;1stExon	0.0823201	0.110556	0.0282362	0.0312569	0.0488644
cg18228282	HOXB9	NM_024017	TSS1500	0.198901	0.226439	0.0275377	0.0250518	0.0501586
cg02616966	MCCC1	NM_020166	1stExon	0.0141855	0.0409648	0.0267793	0.104799	0.105133
cg24099074	CAT	NM_001752	TSS1500	0.0529755	0.0797297	0.0267542	0.0107783	0.0564643
cg14715697	HRNBP3	NM_001082575	5'UTR;Body	0.886609	0.913147	0.0265381	0.02549	0.0490385
cg06723301	SNAP29;PI4KA	NM_004782;NM_058004	TSS1500;1stExon	0.219092	0.245196	0.0261037	0.0198825	0.0527
cg03048314	NBL1;NBL1	NM_005380;NM_182744	5'UTR;1stExon;Body	0.0761667	0.102042	0.0258757	0.0259006	0.050375
cg13665184	DUS2L;DDX28	NM_017803;NM_018380	1stExon	0.164225	0.189926	0.0257013	0.0467154	0.0500047
cg00785856	ADAM10;ADAM10	NM_001110;NM_001110	TSS200;5'UTR;1stExon	0.0349222	0.060564	0.0256418	0.0153554	0.0529353
cg16104283	SDC3	NM_014654	TSS1500	0.062202	0.0877324	0.0255304	0.00494642	0.065875
cg18450072	LOC344967;N4BP2	NR_027277;NM_018177	TSS200;5'UTR;Body	0.156931	0.182212	0.0252815	0.0123741	0.053745
cg10404336	LYNX1;LYNX1;LYNX1;LYNX1	NM_177457;NM_177476;NM_177477;NM_023946	TSS1500;5'UTR;Body	0.0894492	0.114635	0.0251861	0.0256107	0.0506232
cg17480669	RPL37;RPL37	NM_000997;NM_000997	TSS200;5'UTR;1stExon	0.273742	0.298855	0.0251136	0.035875	0.0482748
cg22521269	KCNK10	NM_021161	TSS1500	0.0920358	0.11701	0.0249747	0.0163409	0.0529205
cg06916931	RCBTB2	NM_001268	5'UTR;Body	0.100544	0.12476	0.0242152	0.00342084	0.0649726
cg27530539	ARHGAP22	NM_021226	TSS1500;Body;3'UTR	0.0597493	0.0838896	0.0241403	0.0224101	0.050046
cg15949687	FLJ35220;FLJ35220;FLJ35220;LOC100294362	NM_173627;NM_001164637;NM_001164638;NR_029376	TSS1500;Body;3'UTR	0.0928901	0.116734	0.0238434	0.0243677	0.0498607
cg09339194	GATA5	NM_080473	TSS1500	0.0608407	0.0846347	0.023794	0.0319908	0.0487869
cg10771518	CASP7;CASP7;CASP7;CASP7	NM_033340;NM_033338;NM_001227;NM_033339	TSS1500;5'UTR;Body	0.218798	0.242504	0.0237065	0.0360164	0.0479495
cg18467133	SCYL2;DEPDC4	NM_017988;NM_152317	TSS1500	0.110958	0.1345	0.0235415	0.00162107	0.121615
cg18014624	COL9A3	NM_001853	TSS1500	0.0792171	0.102748	0.0235314	0.00652233	0.065875
cg19928764	RPL37	NM_000997	TSS1500	0.0409218	0.0640003	0.0230785	0.00846897	0.0545172
cg25304775	ZNHIT2	NM_014205	TSS200	0.0470681	0.0693589	0.0222908	0.0061039	0.062
cg15202378	LHX4;LHX4	NM_033343;NM_033343	TSS1500;5'UTR;1stExon	0.0865765	0.108852	0.0222758	0.000184463	0
cg24582500	GLRX3	NM_006541	1stExon	0.292397	0.314295	0.0218973	0.00101225	0.121615
cg24156658	TIGD3	NM_145719	TSS1500	0.0709023	0.0924452	0.0215429	0.0262315	0.0495253
cg15237265	TCF4;TCF4	NM_001083962;NM_003199	TSS1500;Body	0.135732	0.157266	0.0215337	0.0327869	0.0489887
cg00063744	NEURL3	NR_026875	TSS200	0.090851	0.112326	0.0214753	0.0135239	0.0568997
cg26693467	EMX2OS;EMX2;EMX2	NR_002791;NM_001165924;NM_004098	1stExon;Body;3'UTR	0.198161	0.219547	0.0213857	0.0198621	0.052788
cg13806031	FBXW4;FBXW4	NM_022039;NM_022039	TSS200;5'UTR;1stExon	0.182439	0.203629	0.0211895	0.0489322	0.0511009
cg06633814	NFATC1;NFATC1;NFATC1;NFATC1;NFATC1;NFATC1	NM_006162;NM_172388;NM_172388;NM_172390;NM_006162;NM_172390	TSS1500;5'UTR;1stExon	0.0553468	0.0764521	0.0211052	0.0202344	0.0518361
cg27230038	EHD3	NM_014600	TSS1500	0.097745	0.118821	0.0210759	0.0197507	0.0533221
cg11788103	TNPO2;TNPO2;TNPO2	NM_001136196;NM_013433;NM_001136195	5'UTR;Body	0.127338	0.147829	0.0204906	0.0272298	0.0499848
cg13430094	HIP1	NM_005338	TSS1500	0.0722087	0.0923123	0.0201037	0.00213075	0.07905
cg03361067	FKBP14	NM_017946	TSS1500	0.0620503	0.0817865	0.0197362	0.00904573	0.056916
cg00350371	NOP56;MIR1292;NOP56	NM_006392;NR_031699;NR_027700	TSS200;5'UTR;Body	0.0609831	0.0807103	0.0197272	0.0155902	0.0559646
cg24182831	TSNARE1	NM_145003	5'UTR;Body	0.0329229	0.0521753	0.0192524	0.0110722	0.0546887
cg26291818	RAB2A;RAB2A	NM_002865;NM_002865	TSS200;5'UTR;1stExon	0.0984929	0.117637	0.0191442	0.010399	0.0537755
cg02043159	PCDH10;PCDH10	NM_020815;NM_032961	TSS1500	0.115749	0.134834	0.019085	0.0347772	0.0483698
cg00357593	DDX39	NM_005804	TSS1500	0.111594	0.130573	0.0189795	0.0465136	0.0501059
cg13319278	POLRMT	NM_005035	TSS200	0.083192	0.102097	0.0189052	0.0166392	0.054628
cg05627029			5'UTR;Body	0.044716	0.0635749	0.0188589	0.0127368	0.0560027
cg18194821	RAB3B;RAB3B	NM_002867;NM_002867	5'UTR;1stExon	0.0862984	0.105008	0.0187098	0.00733688	0.057342
cg22554796	KIF5B;KIF5B	NM_004521;NM_004521	TSS1500;5'UTR;1stExon	0.0946889	0.113191	0.0185017	0.00186685	0.0988125
cg26135012	ARHGAP20	NM_020809	TSS1500;5'UTR;Body	0.0808447	0.0990309	0.0181862	0.00577372	0.0645306
cg03389653	CBLN1	NM_004352	TSS1500	0.052681	0.0707877	0.0181067	0.00247945	0.06324
cg17004212	DLEU1;DLEU2	NR_002605;NR_002612	Body;3'UTR	0.302364	0.320268	0.0179047	0.0491786	0.0509329
cg25105234	OTOP2;USH1G	NM_178160;NM_173477	TSS1500	0.0863611	0.104188	0.0178274	0.0144306	0.0519577
cg07412408	C16orf72	NM_014117	TSS1500	0.0676013	0.0852889	0.0176876	0.0164864	0.0523727
cg06670911	CTSA;CTSA;CTSA;NEURL2;CTSA;CTSA;CTSA	NM_001127695;NM_001167594;NM_001127695;NM_080749;NM_001167594;NM_000308;NM_000308	TSS1500;TSS200;5'UTR;1stExon	0.0371434	0.0547571	0.0176137	0.00278792	0.0862364
cg26661436	FCHSD1	NM_033449	TSS200	0.106709	0.124318	0.0176081	0.00791043	0.0588279
cg11933757		NR_027165;NR_027168;NR_027667;NR_027175;NR_027167;NR_027166;NR_027163;NR_003043;NR_027179;NR_027170;NR_027171;NR_027176;NR_027159;NR_027178;NR_027172;NR_002744;NR_027177;NR_027173;NR_027158;NR_027161;NR_027174;NR_027162;NR_027164;NR_027169;NR_027160	TSS1500;TSS200;5'UTR;Body	0.0300586	0.0476515	0.0175929	0.00424099	0.0665684
cg15730668	ZNF321	NM_203307	TSS200;Body	0.103096	0.120647	0.0175511	0.0459549	0.0495746
cg18777999	GAP43;GAP43	NM_002045;NM_001130064	5'UTR;Body	0.092773	0.110304	0.0175311	0.0504785	0.0514984
cg04716446	ZFYVE16;ZFYVE16;ZFYVE16;ZFYVE16	NM_001105251;NM_014733;NM_001105251;NM_014733	5'UTR;1stExon	0.0775915	0.0950712	0.0174797	0.0135469	0.0566087
cg22153873	BCL11A;BCL11A;BCL11A	NM_018014;NM_022893;NM_138559	TSS1500	0.064897	0.0822941	0.0173971	0.018501	0.0543201
cg14177784	GLIS3	NM_001042413	5'UTR;Body	0.0606724	0.0780036	0.0173313	0.0171169	0.0534334
cg21056992	ANKLE1	NM_152363	TSS1500	0.043669	0.0609972	0.0173283	0.02175	0.0516053
cg04815758	DLK2;DLK2	NM_206539;NM_023932	TSS1500;5'UTR;Body	0.0439167	0.0612429	0.0173261	0.00901432	0.0576073
cg03167429	KIRREL3;KIRREL3;KIRREL3;KIRREL3	NM_001161707;NM_001161707;NM_032531;NM_032531	TSS200;5'UTR;1stExon	0.0289301	0.0462141	0.017284	0.0120678	0.0551512
cg17824615	PUS1;PUS1;PUS1;PUS1	NM_001002020;NM_025215;NM_001002019;NM_001002020	TSS1500;5'UTR;1stExon	0.0601378	0.0774083	0.0172705	0.0278929	0.0506499
cg05153861	ACHE;ACHE	NM_015831;NM_000665	TSS1500;5'UTR;Body	0.0577857	0.0749659	0.0171802	0.00960496	0.0589925
cg25782445	BUD31;PDAP1	NM_003910;NM_014891	TSS1500	0.256552	0.273702	0.0171502	0.0367228	0.0480666
cg11979743	FAM110A;FAM110A	NM_001042353;NM_001042353	5'UTR;1stExon	0.0313488	0.0482357	0.0168869	0.0404497	0.0474419
cg05005113	NANP	NM_152667	TSS1500	0.0391058	0.0559751	0.0168692	0.0117638	0.0568024
cg16188681	MRI1;MRI1	NM_001031727;NM_032285	TSS200	0.0654425	0.0822272	0.0167847	0.0291853	0.0498359
cg04957628	SLC35D3	NM_001008783	TSS1500	0.115195	0.131929	0.0167346	0.0316175	0.0495029
cg12457035	TRIM52	NM_032765	TSS1500	0.0507758	0.0674479	0.0166721	0.00629577	0.0604204
cg14203179	GNAS;GNAS;GNAS	NM_001077490;NM_016592;NM_080425	Body;3'UTR	0.496784	0.513374	0.0165896	0.0368331	0.0479091
cg03939875	AKR1A1;AKR1A1;AKR1A1;AKR1A1	NM_153326;NM_006066;NM_006066;NM_153326	5'UTR;1stExon;Body	0.0736031	0.0901817	0.0165786	0.0416487	0.0486462
cg07147364	NBL1;NBL1	NM_005380;NM_182744	5'UTR;1stExon;Body	0.0994749	0.116015	0.0165405	0.0356572	0.0486462
cg02833127	SPATA4;SPATA4	NM_144644;NM_144644	TSS200;5'UTR;1stExon	0.0249346	0.0413924	0.0164579	0.00766618	0.0613981
cg07586489	KREMEN2;KREMEN2	NM_024507;NM_172229	TSS1500	0.209541	0.225842	0.016301	0.019791	0.0530537
cg10444556	IFT140;CRAMP1L	NM_014714;NM_020825	TSS1500	0.0778076	0.0940754	0.0162679	0.0239896	0.0507273
cg22448889	ATP1B2;ATP1B2	NM_001678;NM_001678	TSS200;5'UTR;1stExon	0.0644707	0.080448	0.0159772	0.00701565	0.0601467
cg24488506	FOSL1;FOSL1	NM_005438;NM_005438	TSS200;5'UTR;1stExon	0.210397	0.226324	0.0159267	0.0405176	0.0485551
cg11949207	C1orf66;ISG20L2;C1orf66	NM_001142560;NM_030980;NM_015997	TSS1500	0.0580561	0.0737476	0.0156915	0.00898748	0.0578415
cg23601095	HIST1H3D	NM_003530	TSS200;5'UTR;Body	0.0272057	0.0428905	0.0156848	0.00485179	0.0669915
cg20318726	LOC285548	NR_015450	TSS200	0.112496	0.128145	0.0156487	0.0389374	0.0480585
cg07791997	PPME1;C2CD3	NM_016147;NM_015531	TSS1500;1stExon	0.0919218	0.107485	0.0155627	0.0261869	0.0496449
cg20020464	FOXC1	NM_001453	TSS1500	0.08254	0.0980978	0.0155578	0.0330996	0.048533
cg26900458	MIR1204;PVT1	NR_031609;NR_003367	TSS1500	0.103922	0.119225	0.0153037	0.0322559	0.0485994
cg01540301	BRD2;BRD2	NM_001113182;NM_005104	TSS1500;5'UTR;1stExon;Body	0.1128	0.128098	0.0152978	0.0231271	0.0507863
cg22435810	SMCR7;SMCR7;SMCR7	NM_001144900;NM_148886;NM_139162	TSS200;5'UTR;Body	0.116076	0.131358	0.0152823	0.0241939	0.0503904
cg26011771	IQCC;IQCC	NM_018134;NM_001160042	1stExon	0.0437773	0.0590145	0.0152372	0.0191084	0.0530724
cg27373063	RAD51;RAD51;RAD51;RAD51	NM_133487;NM_001164270;NM_002875;NM_001164269	Body;3'UTR	0.0523765	0.0676051	0.0152285	0.0294943	0.0488795
cg19355881	UHRF1BP1	NM_017754	TSS1500	0.0845637	0.0997807	0.0152169	0.0282872	0.0498514
cg20317738	PIK3CD	NM_005026	5'UTR;Body	0.122233	0.137385	0.0151517	0.0431525	0.0482491
cg25804470	GABBR1;GABBR1	NM_021904;NM_001470	TSS200;5'UTR;Body	0.079645	0.0947415	0.0150965	0.0248133	0.0511982
cg04355093	WDFY3;C4orf12;WDFY3	NM_014991;NR_015359;NM_014991	5'UTR;1stExon	0.10976	0.124801	0.0150406	0.0090633	0.0564643
cg22706420	KHDRBS3	NM_006558	TSS1500	0.0659001	0.080776	0.0148759	0.0030799	0.0777541
cg10140114	ZNF334;ZNF334	NM_199441;NM_018102	TSS200	0.0523409	0.0672092	0.0148683	0.00510966	0.0617578
cg22123877	BRMS1;BRMS1	NM_001024957;NM_015399	5'UTR;Body	0.0609937	0.0756971	0.0147034	0.0211977	0.0508438
cg10705503	C12orf48;NUP37	NM_017915;NM_024057	TSS1500	0.114731	0.129432	0.0147014	0.0431504	0.0482834
cg04618068	PRNP;PRNP;PRNP;PRNP;PRNP;PRNP	NM_001080123;NM_001080121;NM_001080123;NM_000311;NM_001080122;NM_183079	5'UTR;1stExon;Body	0.0552738	0.0699294	0.0146556	0.031607	0.0495514
cg20971970	NDUFA4L2	NM_020142	5'UTR;Body	0.0824828	0.0971372	0.0146544	0.0389969	0.0479463
cg19924104	PEG10;PEG10;PEG10;SGCE;SGCE;SGCE;PEG10	NM_015068;NM_001040152;NM_015068;NM_001099400;NM_001099401;NM_003919;NM_001040152	TSS1500;5'UTR;1stExon	0.42293	0.437288	0.0143578	0.0391885	0.0476868
cg13855276			5'UTR;1stExon	0.283198	0.297495	0.0142971	0.0336693	0.0490904
cg02015303	DEDD2	NM_133328	TSS1500;TSS200;5'UTR;Body;3'UTR	0.0455244	0.0598098	0.0142854	0.0172587	0.0524941
cg03414134	BCL6	NM_001706	5'UTR;Body	0.0455589	0.0598015	0.0142427	0.0112703	0.0536759
cg00713953	STK11IP	NM_052902	TSS200	0.100045	0.114176	0.0141306	0.0464191	0.0491392
cg04849907	ERLEC1;LOC100302652;ERLEC1;ERLEC1;ERLEC1;ASB3;ERLEC1;ASB3;ERLEC1	NM_001127397;NM_001164165;NM_001127397;NM_015701;NM_001127398;NM_145863;NM_015701;NM_016115;NM_001127398	TSS200;5'UTR;1stExon;Body	0.0241353	0.0382484	0.0141131	0.0181427	0.0522165
cg18770345	IFT122;MBD4;IFT122;IFT122;MBD4;IFT122	NM_052990;NM_003925;NM_052985;NM_018262;NM_003925;NM_052989	TSS1500;TSS200;5'UTR;1stExon	0.0540577	0.0681346	0.0140769	0.0228607	0.0513602
cg01833398	TARBP2;TARBP2;TARBP2;TARBP2;MAP3K12;TARBP2	NM_134323;NM_134324;NM_134323;NM_004178;NM_006301;NM_004178	TSS1500;5'UTR;1stExon	0.0815212	0.0955915	0.0140704	0.0311737	0.049011
cg01636799	C6orf136;C6orf136;C6orf136;C6orf136;C6orf136;C6orf136	NM_001109938;NM_145029;NM_001161376;NM_001109938;NM_145029;NM_001161376	TSS200;5'UTR;1stExon	0.100318	0.114368	0.01405	0.040539	0.0484462
cg00624949	EGFL8	NM_030652	TSS1500;5'UTR;Body	0.952868	0.966905	0.0140378	0.0401073	0.0479091
cg05907949	KCNT1	NM_020822	TSS1500	0.0905834	0.104587	0.0140035	0.0469426	0.0497703
cg27106230	STK24;STK24	NM_001032296;NM_001032296	TSS200;5'UTR;1stExon	0.0770634	0.0910659	0.0140025	0.0127392	0.0558505
cg09361488	DHRS3;DHRS3	NM_004753;NM_004753	TSS1500;5'UTR;1stExon	0.0433597	0.0573405	0.0139808	0.00750032	0.06324
cg16627786	GP1BB;SEPT5	NM_000407;NM_002688	TSS1500;TSS200;5'UTR;Body	0.0279885	0.0419332	0.0139447	0.0165089	0.055531
cg17169289	ZNF665	NM_024733	5'UTR;Body	0.0217321	0.0356744	0.0139423	0.0598	0.0605747
cg09511246	DCAF17;METTL8;DCAF17;DCAF17	NM_025000;NM_024770;NM_001164821;NR_028482	TSS1500;5'UTR;Body	0.0585961	0.0724966	0.0139005	0.00799161	0.0582857
cg20927439	MFN1;MFN1	NM_033540;NM_033540	TSS1500;5'UTR;1stExon	0.0408192	0.0547167	0.0138975	0.0100756	0.0548958
cg17844160	ARL15	NM_019087	TSS200	0.0629676	0.0768557	0.0138881	0.0439895	0.0488168
cg05866411	FGFRL1;FGFRL1;FGFRL1	NM_001004358;NM_001004356;NM_021923	1stExon;Body	0.0370661	0.0509493	0.0138831	0.00773947	0.0605167
cg05026102	ALOX5;ALOX5	NM_000698;NM_000698	TSS200;5'UTR;1stExon	0.0376561	0.0515082	0.0138522	0.0176156	0.0543092
cg23947326	CCDC61	NM_001080402	5'UTR;Body	0.0444974	0.0582887	0.0137913	0.0123758	0.0535932
cg14163802	NRP2;NRP2;NRP2;NRP2;NRP2;NRP2;NRP2;NRP2;NRP2;NRP2;NRP2;NRP2	NM_003872;NM_201279;NM_201279;NM_018534;NM_201264;NM_201267;NM_201264;NM_018534;NM_201266;NM_201266;NM_201267;NM_003872	TSS1500;5'UTR;1stExon	0.0928864	0.106666	0.0137796	0.0328439	0.0487598
cg20919922	POLE4	NM_019896	TSS1500	0.0436205	0.0573251	0.0137046	0.0204205	0.0514146
cg03237412	ELL3	NM_025165	TSS1500;5'UTR;1stExon	0.0766157	0.0902915	0.0136758	0.0160032	0.0535932
cg11013298	H2AFJ;H2AFJ;H2AFJ	NM_177925;NR_027716;NM_177925	5'UTR;1stExon;Body;3'UTR	0.100883	0.114541	0.0136584	0.0427774	0.0486288
cg18768157	FZD8	NM_031866	TSS1500;TSS200	0.0268545	0.0404427	0.0135883	0.0623716	0.0623947
cg15863826	PLCL2	NM_001144382	TSS1500	0.0935314	0.107041	0.0135091	0.0414032	0.0477327
cg18102469	CNBP;CNBP;CNBP;CNBP;CNBP;CNBP;CNBP;CNBP;CNBP;CNBP;CNBP;CNBP	NM_001127193;NM_001127192;NM_001127194;NM_001127196;NM_001127195;NM_001127192;NM_001127194;NM_003418;NM_003418;NM_001127195;NM_001127196;NM_001127193	5'UTR;1stExon	0.0353986	0.0486706	0.0132719	0.0130879	0.054808
cg18634086	PTPN12;PTPN12;PTPN12	NM_002835;NM_001131009;NM_001131008	TSS200	0.0245017	0.0377661	0.0132645	0.0199335	0.0525249
cg10418716	ANKRD13A	NM_033121	TSS1500	0.0289057	0.042145	0.0132393	0.0378463	0.048024
cg27455049	C17orf42	NM_024683	TSS200	0.0643398	0.077531	0.0131912	0.00417828	0.068
cg02573276	PEX10;PEX10	NM_002617;NM_153818	TSS1500	0.0232943	0.0364406	0.0131463	0.0508506	0.0523578
cg14167385	ZC3HC1	NM_016478	TSS200	0.0273983	0.0405326	0.0131343	0.0335064	0.0493609
cg25588093	GUSB;GUSB	NM_000181;NM_000181	TSS200;5'UTR;1stExon	0.0218715	0.0349617	0.0130902	0.0154415	0.0528174
cg22930650	CWH43	NM_025087	TSS200	0.0474242	0.0604785	0.0130543	0.0244388	0.0497953
cg02167193	TUBB	NM_178014	TSS1500	0.170648	0.183697	0.0130491	0.031957	0.048834
cg23344688	MLLT10;MLLT10	NM_004641;NM_001009569	TSS200;5'UTR;Body	0.0846284	0.0975406	0.0129122	0.0104138	0.0535932
cg05376374	MIR129-2	NR_029697	TSS200	0.0207309	0.0336371	0.0129062	0.0210554	0.0512361
cg13708959	MTA2	NM_004739	TSS1500	0.0758681	0.0887421	0.0128739	0.0422276	0.0481174
cg10112672	DACT1;DACT1	NM_016651;NM_001079520	TSS1500;5'UTR;Body	0.0358093	0.0486532	0.0128439	0.00633109	0.060038
cg06896663	SNX16;SNX16;SNX16	NM_152836;NM_022133;NM_152837	5'UTR;Body	0.0337443	0.0465663	0.012822	0.0229961	0.0510716
cg08853494	RCHY1;THAP6;THAP6;RCHY1;RCHY1	NM_015436;NM_144721;NM_144721;NM_001008925;NM_001009922	TSS1500;TSS200;5'UTR;1stExon	0.04696	0.0597176	0.0127575	0.0365671	0.0483047
cg08719577	MEGF6	NM_001409	TSS1500	0.0682986	0.0810108	0.0127122	0.00839493	0.0549913
cg00083139	MOBKL3;MOBKL3;MOBKL3	NM_199482;NM_015387;NM_001100819	TSS200;5'UTR;Body	0.0299927	0.0427013	0.0127086	0.0309772	0.0495561
cg26580856	KANK2	NM_001136191	5'UTR;1stExon	0.0109951	0.0236372	0.0126421	0.00882979	0.0595356
cg08973851	SFXN5	NM_144579	1stExon	0.0390361	0.0516141	0.0125781	0.0118524	0.0564643
cg19940332	AARS2	NM_020745	TSS200	0.0806717	0.0932337	0.0125621	0.013888	0.0549231
cg22747746	NKX2-6	NM_001136271	TSS200	0.0471796	0.0595181	0.0123385	0.00640177	0.0581963
cg24312771	IL6R;IL6R;IL6R;IL6R	NM_000565;NM_000565;NM_181359;NM_181359	TSS200;5'UTR;1stExon	0.0301545	0.0424871	0.0123326	0.0131364	0.0545172
cg14345026	ZFAND2B	NM_138802	TSS1500	0.0715189	0.0837851	0.0122661	0.0367466	0.0479877
cg12967914	RNF39;RNF39	NM_025236;NM_170769	1stExon	0.0237601	0.0358826	0.0121225	0.00579521	0.0640946
cg00938672	DEPDC6;DEPDC6	NM_022783;NM_022783	TSS200;5'UTR;1stExon	0.0760258	0.0880864	0.0120606	0.0455082	0.0499149
cg00087005	CTBP2;CTBP2	NM_001083914;NM_001329	5'UTR;Body	0.0275821	0.03955	0.0119679	0.0135422	0.0567538
cg01059682	TM7SF3	NM_016551	TSS1500	0.0333275	0.0452917	0.0119642	0.0107969	0.0561
cg14439950	SYVN1;SYVN1	NM_032431;NM_172230	TSS1500;5'UTR;Body	0.0212123	0.0331713	0.011959	0.00672756	0.0628807
cg23688411	SFRS9;DYNLL1;DYNLL1	NM_003769;NM_001037494;NM_001037494	TSS1500;5'UTR;1stExon	0.0849296	0.0968648	0.0119352	0.0294825	0.0490364
cg04554033	C1QTNF1;C1QTNF1	NM_030968;NM_198594	5'UTR;Body;3'UTR	0.0406289	0.0525415	0.0119127	0.0254072	0.0493446
cg00282347	CHD5	NM_015557	TSS1500	0.0843345	0.0962165	0.011882	0.0350105	0.0479922
cg10635912	DNMT1;DNMT1	NM_001130823;NM_001379	TSS1500	0.0558865	0.0677357	0.0118492	0.00472086	0.0687391
cg02328735	TNFRSF11B	NM_002546	TSS1500	0.0327081	0.0445334	0.0118252	0.0468264	0.049904
cg21858380	C1QL2	NM_182528	TSS1500	0.0549025	0.0667246	0.0118221	0.0461673	0.0493392
cg04771938	LMAN2L;LMAN2L;LMAN2L;LMAN2L;LMAN2L;LMAN2L;LMAN2L;LMAN2L	NR_024519;NR_024518;NR_024521;NM_001142292;NM_030805;NM_001142292;NR_024520;NM_030805	TSS200;5'UTR;1stExon;3'UTR	0.0163383	0.028141	0.0118027	0.0237571	0.0515543
cg10206657	MAP3K1	NM_005921	1stExon	0.0679837	0.0796962	0.0117125	0.0446426	0.0493377
cg16976370	GABRA4	NM_000809	TSS1500;5'UTR;1stExon	0.0298379	0.0415268	0.0116889	0.0317911	0.0490233
cg19104471	TOMM34	NM_006809	TSS1500	0.0548344	0.0665026	0.0116683	0.0193973	0.0523328
cg17985608	ING2	NM_001564	TSS1500;Body;3'UTR	0.0738279	0.0854924	0.0116646	0.0388875	0.0480959
cg19236679	GFRA1;GFRA1;GFRA1	NM_005264;NM_145793;NM_001145453	TSS1500;5'UTR;Body	0.0461627	0.0578263	0.0116636	0.0315999	0.0496487
cg00853042	RNF39;RNF39	NM_025236;NM_170769	1stExon	0.0658448	0.0775049	0.0116601	0.0205412	0.0532921
cg10107929	FNDC3A;FNDC3A	NM_001079673;NM_001079673	5'UTR;1stExon	0.0711658	0.0828182	0.0116524	0.0351987	0.0477437
cg19156220	B3GALT4	NM_003782	TSS1500	0.0440704	0.0557209	0.0116505	0.00969544	0.0579121
cg16374328	NPC2;ISCA2	NM_006432;NM_194279	TSS1500;TSS200	0.0345834	0.0462002	0.0116168	0.00958013	0.0594361
cg05355792	KIAA1370	NM_019600	TSS1500	0.0259875	0.0375028	0.0115152	0.0401886	0.0478005
cg19649564	SLC37A2;SLC37A2	NM_198277;NM_001145290	TSS1500	0.0238758	0.0353134	0.0114376	0.0438546	0.0489543
cg25012761	ELOVL6;ELOVL6	NM_001130721;NM_024090	TSS1500	0.0441904	0.0556009	0.0114105	0.0236753	0.0516948
cg27424226	H1F0;H1F0	NM_005318;NM_005318	TSS1500;5'UTR;1stExon	0.0261788	0.0373859	0.0112071	0.0351259	0.0478676
cg03428581	KIAA1530	NM_020894	TSS1500	0.0328778	0.0439926	0.0111148	0.0121234	0.0546744
cg10679076	CYTSA;CYTSA;CYTSA;CYTSA	NM_001145468;NM_015330;NM_001145468;NM_015330	5'UTR;1stExon	0.0431558	0.0542056	0.0110498	0.00831019	0.0554737
cg10120818	LOC728855	NR_024510	5'UTR;Body	0.0213225	0.0323312	0.0110087	0.00748683	0.0556131
cg07966717	CRABP2	NM_001878	TSS1500;5'UTR;Body	0.0639655	0.0749463	0.0109808	0.0146781	0.0543922
cg11108676	NTRK3;NTRK3;NTRK3	NM_002530;NM_001007156;NM_001012338	5'UTR;Body	0.0299045	0.0408564	0.010952	0.0165996	0.0550758
cg22512377	C22orf32	NM_033318	TSS200	0.0454906	0.0564298	0.0109392	0.0273818	0.0497517
cg04100696	DKK3;DKK3;DKK3	NM_001018057;NM_013253;NM_015881	TSS200;5'UTR;Body	0.0250432	0.0359808	0.0109375	0.0582791	0.0587808
cg12375960	C12orf62	NM_032901	5'UTR;1stExon	0.0445406	0.0554541	0.0109135	0.022916	0.0512155
cg23438945	TRIM4;TRIM4	NM_033017;NM_033091	TSS1500	0.314994	0.325862	0.0108672	0.0205828	0.0530367
cg13424022	DNASE2	NM_001375	TSS1500	0.0274454	0.0383021	0.0108568	0.0267218	0.050637
cg27257683	CCDC113;CCDC113	NM_001142302;NM_014157	TSS200	0.054128	0.0649811	0.0108531	0.0453131	0.0489305
cg06848589	COG6;COG6;COG6	NR_026745;NM_001145079;NM_020751	5'UTR;1stExon	0.0318241	0.0426736	0.0108495	0.0345639	0.0487533
cg20985162	TMBIM4	NM_016056	TSS200	0.0523912	0.0632006	0.0108094	0.0214284	0.0503045
cg10504480	RPL22L1	NM_001099645	TSS1500	0.0531715	0.0639263	0.0107548	0.0119708	0.0558
cg18126572	MRPS24	NM_032014	TSS200;Body	0.0365544	0.0472903	0.0107359	0.0089545	0.0580776
cg15855384	TMEM25;TMEM25;TMEM25;TTC36;TMEM25;TMEM25;TMEM25	NM_001144035;NM_001144037;NM_001144036;NM_001080441;NM_032780;NM_001144034;NM_001144038	TSS1500;Body;3'UTR	0.018479	0.0291643	0.0106853	0.00660701	0.0651
cg27139780	PAICS;PAICS;PPAT;PAICS	NM_001079524;NM_001079525;NM_002703;NM_006452	TSS1500;5'UTR;Body	0.0977554	0.108435	0.0106793	0.0432525	0.0481466
cg14237749	SLC2A6;SLC2A6	NM_001145099;NM_017585	TSS1500	0.0313417	0.0419148	0.010573	0.0261734	0.0497651
cg23964739	CD3EAP;CD3EAP;PPP1R13L	NM_012099;NM_012099;NM_001142502	TSS200;5'UTR;1stExon	0.119863	0.130422	0.0105585	0.0395696	0.0486088
cg00545804	TSHZ3	NM_020856	TSS1500	0.0394339	0.0499816	0.0105477	0.0385399	0.0485504
cg04343162	TCTEX1D2	NM_152773	1stExon;Body;3'UTR	0.0314783	0.0420031	0.0105249	0.0249027	0.0507381
cg19111042	METTL6;EAF1	NM_152396;NM_033083	TSS1500;1stExon	0.0139626	0.0244532	0.0104906	0.0125951	0.0569335
cg19832322	MAPK6;MAPK6	NM_002748;NM_002748	5'UTR;1stExon	0.0483044	0.0587785	0.0104741	0.0327387	0.0492198
cg17445839	NPB	NM_148896	TSS200	0.167355	0.177817	0.0104621	0.038765	0.0483221
cg20155988	CDK11B;CDK11B;CDK11B;CDK11B;CDK11B;CDK11B	NM_033493;NM_033489;NM_033486;NM_033488;NM_033492;NM_033487	5'UTR;Body	0.0327793	0.0432181	0.0104388	0.000204427	0
cg06033773	FKBPL	NM_022110	TSS1500;5'UTR;Body	0.0596018	0.0700259	0.0104241	0.0201285	0.0522645
cg10530644	NSL1;TATDN3;NSL1;TATDN3;NSL1;TATDN3;NSL1;TATDN3;TATDN3	NM_001042549;NM_001146170;NM_001042549;NM_001146169;NM_015471;NM_001042552;NM_015471;NM_001146171;NM_001042553	TSS200;5'UTR;1stExon	0.0361355	0.0465382	0.0104026	0.00919339	0.0560197
cg13149304	ATP5J;ATP5J;ATP5J;ATP5J;GABPA;ATP5J;GABPA;ATP5J;ATP5J;ATP5J	NM_001003697;NM_001685;NM_001003703;NM_001003696;NM_002040;NM_001003701;NM_002040;NM_001003701;NM_001685;NM_001003703	TSS1500;5'UTR;1stExon;Body	0.0641811	0.0745824	0.0104012	0.0406734	0.0482299
cg27102295	COPS7A;COPS7A;COPS7A;COPS7A;COPS7A	NM_001164093;NM_001164094;NM_001164095;NM_001164093;NM_016319	TSS1500;5'UTR;1stExon;Body	0.0336317	0.0440121	0.0103803	0.0277321	0.0509413
cg11294356	ATAD1;CFLP1	NM_032810;NR_028492	5'UTR;Body	0.0590843	0.0693599	0.0102755	0.0214501	0.0501526
cg02676434	PLCD1;PLCD1;PLCD1	NM_001130964;NR_024071;NM_006225	TSS1500;Body	0.041531	0.0518047	0.0102737	0.0291478	0.0499444
cg17594334	PLEKHH1	NM_020715	5'UTR;Body	0.0748135	0.0850518	0.0102383	0.0309601	0.0496565
cg15725933	SLC19A1	NM_194255	5'UTR;Body	0.0356572	0.0458742	0.0102171	0.0333024	0.0482636
cg18810133	PLEKHG5;PLEKHG5	NM_198681;NM_001042663	TSS1500;Body	0.0218149	0.0319888	0.0101739	0.0232064	0.0505042
cg24868054	EGLN1	NM_022051	1stExon	0.0356844	0.0458363	0.0101519	0.0288483	0.0504389
cg15781561	TBL2	NM_012453	TSS1500	0.0491104	0.059259	0.0101486	0.0255782	0.0506856
cg11296553	CEP72	NM_018140	TSS200	0.0277708	0.0378953	0.0101246	0.0201362	0.0521782
cg20548111	STRN3;AP4S1;STRN3;AP4S1	NM_014574;NM_007077;NM_001083893;NM_001128126	TSS1500;5'UTR;1stExon;Body	0.0509456	0.0610441	0.0100985	0.014299	0.0528258
cg15266508	COL9A3	NM_001853	TSS1500	0.0329392	0.0430306	0.0100914	0.0171415	0.0532218
cg23884626	CCHCR1;CCHCR1;TCF19;TCF19;CCHCR1	NM_001105564;NM_001105563;NM_001077511;NM_007109;NM_019052	TSS1500	0.0461769	0.0562577	0.0100808	0.0350399	0.0479506
cg06820197	MSH5;MSH5;MSH5;MSH5	NM_002441;NM_172165;NM_025259;NM_172166	TSS1500	0.0520311	0.0621077	0.0100767	0.00554647	0.0677571
cg17394317	TTBK2	NM_173500	5'UTR;Body	0.0692304	0.0792855	0.0100551	0.0254659	0.0491604
cg12591404	BHLHE40	NM_003670	TSS1500	0.0298788	0.0399112	0.0100324	0.0218355	0.0512253
cg07765813	MFSD1;MFSD1	NM_022736;NM_001167903	TSS1500	0.0351797	0.0451861	0.0100064	0.0167072	0.0541875
cg21624407	TTC27	NM_017735	TSS1500	0.027457	0.0374381	0.00998103	0.0388525	0.0482088
cg15477845	GPR180	NM_180989	TSS200	0.0425568	0.052514	0.00995721	0.0216188	0.051991
cg15724113	CCHCR1;CCHCR1;TCF19;TCF19;CCHCR1	NM_001105564;NM_001105563;NM_001077511;NM_007109;NM_019052	TSS1500	0.0569311	0.0668787	0.00994767	0.0382367	0.0476054
cg07629688	CLUAP1	NM_015041	TSS1500	0.0158263	0.0257599	0.00993359	0.00763784	0.062
cg20511194	PRDX1;PRDX1;PRDX1	NM_181696;NM_002574;NM_181697	5'UTR;Body	0.0293751	0.0392841	0.00990901	0.00766453	0.0616976
cg17969245	C12orf44;C12orf44;C12orf44;C12orf44	NM_001098673;NM_001098673;NM_021934;NM_021934	5'UTR;1stExon	0.0361125	0.0460169	0.00990444	0.0316582	0.049358
cg16006242	TTC25	NM_031421	1stExon	0.0509997	0.0609021	0.00990247	0.0394042	0.0475031
cg01822242	ACOX3;ACOX3	NM_001101667;NM_003501	1stExon	0.0302713	0.0401698	0.00989848	0.0120263	0.0554737
cg06255670	SEL1L3	NM_015187	1stExon	0.0487938	0.0586841	0.00989032	0.0410473	0.04798
cg00148881	KIF2C	NM_006845	TSS200	0.0133263	0.0232015	0.00987522	0.0197297	0.0534122
cg06785746	WNT3	NM_030753	TSS1500	0.0408991	0.0507571	0.00985794	0.0306398	0.050371
cg10877147	TMEM201;TMEM201	NM_001010866;NM_001130924	TSS1500	0.0224479	0.0322903	0.00984239	0.0328129	0.0488969
cg26521784	USP21;USP21	NM_001014443;NM_012475	TSS1500	0.0429617	0.0528015	0.00983979	0.0314385	0.0485257
cg22831607	SFRP5	NM_003015	TSS1500	0.0218284	0.031653	0.00982464	0.0144158	0.05208
cg09022943			TSS1500;Body;3'UTR	0.0350323	0.0448518	0.00981953	0.0298989	0.0499789
cg18955753	NR1D1;NR1D1	NM_021724;NM_021724	TSS1500;5'UTR;1stExon	0.0722178	0.0819929	0.00977501	0.0372349	0.047366
cg13110966	TRIM27	NM_006510	1stExon	0.0465616	0.0563071	0.0097455	0.0195494	0.0543299
cg22978620	GATA2	NM_032638	5'UTR;Body	0.0462939	0.0560148	0.00972092	0.024059	0.0505246
cg14156760	CAMK4	NM_001744	TSS1500;5'UTR;1stExon	0.0537607	0.0634621	0.00970139	0.0177222	0.0538977
cg07879447	RAE1;RAE1	NM_001015885;NM_003610	5'UTR;Body	0.0532378	0.0629215	0.00968376	0.0336877	0.0490456
cg10449522	PHF7;PHF7;PHF7;BAP1;PHF7	NM_173341;NM_016483;NM_173341;NM_004656;NM_016483	TSS1500;5'UTR;1stExon	0.0378995	0.047578	0.00967852	0.0144494	0.051715
cg21911579	SLC22A5	NM_003060	TSS1500;Body;3'UTR	0.0373651	0.0470322	0.00966709	0.0219448	0.051
cg22868319	PIGU	NM_080476	TSS1500	0.0400679	0.049699	0.00963113	0.0243487	0.0499921
cg18338495	STK16;GLB1L;GLB1L;STK16	NM_001008910;NM_024506;NM_024506;NR_026909	TSS1500;5'UTR;1stExon	0.0514203	0.0610508	0.00963049	0.0337489	0.0487786
cg13009662	SLC12A2;SLC12A2;FLJ33630	NM_001046;NM_001046;NR_015360	TSS1500;TSS200;5'UTR;1stExon	0.0491277	0.0587096	0.00958197	0.00503008	0.0622441
cg08115597	ATG2B	NM_018036	TSS1500	0.06064	0.0702127	0.00957267	0.0180294	0.0527
cg17416271	YWHAE;YWHAE	NM_006761;NR_024058	Body;3'UTR	0.0145005	0.0240657	0.00956525	0.00459758	0.0731944
cg13422008	ABHD10	NM_018394	TSS200	0.07594	0.0854421	0.00950211	0.0485891	0.05127
cg19685922	ZNF529;ZNF529;ZNF529	NM_020951;NM_001145650;NM_001145649	TSS1500;5'UTR;Body	0.0312458	0.0407313	0.00948549	0.0506377	0.05246
cg07972135	GRIA4;GRIA4;GRIA4;GRIA4	NM_001077244;NM_000829;NM_001077243;NM_001112812	TSS1500;5'UTR;Body	0.0725456	0.0820207	0.00947514	0.0324316	0.0481829
cg14740204	MIF	NM_002415	TSS200;Body;3'UTR	0.0838251	0.0932362	0.00941111	0.0264293	0.0492878
cg06566534	TMCO6;TMCO6	NM_018502;NM_018502	TSS200;5'UTR;1stExon	0.0427635	0.0521661	0.00940258	0.0426902	0.0487683
cg23196782	LOC100134713;NDUFB2	NR_024454;NM_004546	TSS200;Body	0.0299581	0.0393012	0.00934314	0.00792479	0.0585556
cg19394101	IDH2	NM_002168	TSS1500	0.0361631	0.04549	0.00932691	0.0388226	0.0482465
cg13382322	BRUNOL4;BRUNOL4;BRUNOL4;BRUNOL4	NM_001025089;NM_001025087;NM_020180;NM_001025088	TSS1500	0.029455	0.0387795	0.00932453	0.0158852	0.0544
cg19890858	TRABD	NM_025204	5'UTR;Body	0.0306001	0.0398789	0.00927886	0.0143957	0.0522028
cg16449051	VPS24;VPS24	NM_001005753;NM_016079	5'UTR;Body;3'UTR	0.0441081	0.0533203	0.00921225	0.0389412	0.048021
cg09624752	TMEM80;DEAF1;TMEM80	NM_174940;NM_021008;NM_001042463	TSS1500;Body	0.0221278	0.0313357	0.00920792	0.0124546	0.0532921
cg11977348	SMC3	NM_005445	TSS200	0.0346439	0.0438345	0.00919063	0.00102821	0.112929
cg17014627	TMEM56	NM_152487	5'UTR;Body	0.0176388	0.0268257	0.00918689	0.00643629	0.0574909
cg18094366	MIF	NM_002415	Body;3'UTR	0.0157622	0.0249318	0.00916954	0.00466548	0.0699558
cg01717331	MED8;MED8;C1orf84	NM_052877;NM_201542;NM_001012961	TSS200	0.018599	0.0277655	0.00916644	0.00891717	0.0585556
cg20664721	SFRS8	NM_004592	TSS200	0.0340807	0.0432446	0.00916387	0.018814	0.053737
cg21888241	PSMA1;PSMA1;PSMA1;PSMA1;PSMA1	NM_002786;NM_001143937;NM_148976;NM_001143937;NM_002786	TSS200;5'UTR;1stExon;Body	0.0298927	0.0390197	0.00912705	0.00443824	0.0613981
cg18456691	C20orf108	NM_080821	1stExon	0.048193	0.0572986	0.0091056	0.0239834	0.0507952
cg14655732	SMARCAL1;SMARCAL1;SMARCAL1	NM_014140;NM_014140;NM_001127207	5'UTR;1stExon	0.0232553	0.0323482	0.00909286	0.0282694	0.0499639
cg21319323			Body;3'UTR	0.0725795	0.0816691	0.00908961	0.0439891	0.0488511
cg20377673	MIF	NM_002415	TSS1500;Body;3'UTR	0.0505228	0.0595929	0.00907017	0.0205227	0.0533778
cg20711408	FNDC3A;FNDC3A	NM_001079673;NM_001079673	5'UTR;1stExon	0.0271561	0.0362094	0.00905331	0.0306165	0.0504228
cg01789728	ATP5E;ATP5E	NM_001001977;NM_006886	TSS200;Body;3'UTR	0.0459936	0.0550405	0.00904688	0.0252455	0.0495301
cg22105090	DHX8	NM_004941	TSS200	0.0382141	0.0472586	0.00904453	0.0680661	0.0683458
cg02637136	CTSB;CTSB;CTSB;CTSB;CTSB;CTSB;CTSB;CTSB;CTSB;CTSB	NM_147781;NM_147783;NM_147781;NM_001908;NM_147783;NM_147780;NM_147780;NM_147782;NM_001908;NM_147782	5'UTR;1stExon	0.0326747	0.0417183	0.00904356	0.0422166	0.0481523
cg05651688	ZMYM4	NM_005095	TSS1500	0.0224334	0.0314576	0.00902414	0.0428312	0.048594
cg25177452	TMEM171;TMEM171	NM_173490;NM_001161342	5'UTR;Body	0.0348674	0.0438228	0.00895542	0.0198133	0.0529648
cg18904891	CLDN23;CLDN23	NM_194284;NM_194284	TSS1500;5'UTR;1stExon	0.0200322	0.0289653	0.00893313	0.0296998	0.0502969
cg27051339	HSPBP1;HSPBP1;HSPBP1	NM_001130106;NM_012267;NM_012267	TSS1500;5'UTR;1stExon;Body	0.023506	0.0324255	0.00891949	0.00787862	0.0593803
cg16237715	WDR73	NM_032856	TSS200	0.0302503	0.0391414	0.00889109	0.0365335	0.0483446
cg21323441	OCA2	NM_000275	5'UTR;Body	0.0245141	0.0333966	0.00888248	0.0190487	0.0532606
cg03969997	WBSCR27	NM_152559	TSS1500	0.0666031	0.0754217	0.00881858	0.0166197	0.0547393
cg19248656	ABCC3;ABCC3	NM_001144070;NM_003786	TSS200	0.0259455	0.034744	0.00879849	0.0137926	0.0557531
cg23945725	AHI1;AHI1;AHI1;C6orf217;AHI1;AHI1;AHI1;AHI1;AHI1	NM_001134831;NM_001134831;NM_001134832;NR_026805;NM_017651;NM_001134832;NM_001134830;NM_017651;NM_001134830	5'UTR;1stExon	0.0119908	0.0207604	0.00876959	0.0100655	0.0550871
cg09623286	TLR2;TLR2	NM_003264;NM_003264	5'UTR;1stExon	0.070541	0.0793088	0.00876783	0.00905431	0.0566892
cg17143192	CLDN23;CLDN23	NM_194284;NM_194284	TSS1500;5'UTR;1stExon	0.019846	0.0286121	0.00876606	0.029903	0.0499263
cg04474265	DCTN2	NM_006400	1stExon	0.0337693	0.0425247	0.00875541	0.0367769	0.0479484
cg06422060	E2F7	NM_203394	TSS1500	0.0353979	0.0441076	0.00870971	0.0362113	0.0477483
cg04398916	FTSJD1;FTSJD1;FTSJD1	NM_018348;NM_018348;NM_001099642	5'UTR;1stExon	0.00886915	0.0175732	0.00870406	0.00954435	0.0598864
cg10206887	POLR3D;MIR320A	NM_001722;NR_029714	TSS1500;TSS200;5'UTR;Body	0.035615	0.0443174	0.0087024	0.00291763	0.0832105
cg20390515	SNTG2	NM_018968	TSS1500	0.0622786	0.0709523	0.0086737	0.0422846	0.0479783
cg12466737	BRUNOL4;BRUNOL4;BRUNOL4;BRUNOL4	NM_001025089;NM_001025087;NM_020180;NM_001025088	TSS1500	0.0213208	0.0299883	0.00866753	0.0139288	0.0547871
cg09952946	BATF3	NM_018664	TSS1500	0.0545144	0.063173	0.00865858	0.0165139	0.0554165
cg06782351	WDR8	NM_017818	TSS200	0.0522166	0.0608726	0.00865606	0.0429234	0.0484555
cg18503742	YLPM1	NM_019589	TSS1500	0.0194604	0.0281131	0.00865268	0.0138497	0.0554737
cg18838182	LOC283922	NR_026950	TSS200	0.0662609	0.0748998	0.00863884	0.0507915	0.0523918
cg15383072	RAD21	NM_006265	TSS1500;5'UTR;Body	0.0399833	0.0485872	0.00860385	0.0308957	0.0498079
cg10857941	HNRNPAB;HNRNPAB	NM_004499;NM_031266	TSS1500	0.0347095	0.0433043	0.00859478	0.00591361	0.0628212
cg12954646	ELP2;SLC39A6;SLC39A6	NM_018255;NM_001099406;NM_012319	TSS200;5'UTR;1stExon	0.0194332	0.0280146	0.00858147	0.0255173	0.0508738
cg18714767	FAM18B2;FAM18B2;FAM18B2;FAM18B2	NM_145301;NM_001135036;NM_145301;NM_001135036	TSS200;5'UTR;1stExon;3'UTR	0.0271564	0.0357343	0.00857792	0.0364422	0.0473117
cg07444907	UBLCP1;UBLCP1	NM_145049;NM_145049	5'UTR;1stExon	0.046901	0.0554778	0.00857677	0.00462547	0.0718636
cg00515982	GNB2L1;SNORD95	NM_006098;NR_002591	TSS1500;TSS200	0.0159479	0.024523	0.00857514	0.00938511	0.0545172
cg26408609	ADAM22;ADAM22;ADAM22;ADAM22;ADAM22	NM_016351;NM_021721;NM_021722;NM_021723;NM_004194	TSS1500;5'UTR;1stExon	0.0423559	0.0509202	0.00856426	0.0135239	0.0570464
cg25930340	MAML1	NM_014757	1stExon	0.0181572	0.0266702	0.00851297	0.0050093	0.0627381
cg17430818	RBM27;RBM27	NM_018989;NM_018989	TSS200;5'UTR;1stExon	0.055192	0.0637017	0.00850976	0.0276032	0.0511178
cg02060698	FOXO3;FOXO3	NM_001455;NM_201559	TSS1500;5'UTR;Body	0.036374	0.0448442	0.00847015	0.0225639	0.051873
cg16337831	TRIM27;TRIM27	NM_006510;NM_006510	TSS200;5'UTR;1stExon	0.0358729	0.0443387	0.00846581	0.0215751	0.0521469
cg21460053	GSTM4;GSTM4;GSTM4;GSTM4;GSTM4	NR_024538;NM_147148;NM_147148;NM_000850;NM_000850	TSS200;5'UTR;1stExon	0.0272933	0.0357464	0.00845312	0.0143733	0.0523262
cg06335301	EIF2B4;EIF2B4;SNX17;EIF2B4	NM_015636;NM_001034116;NM_014748;NM_172195	TSS1500;TSS200	0.0393786	0.0478285	0.0084499	0.0388849	0.0481335
cg23506944	EFCAB5;SSH2	NM_001145053;NM_033389	TSS1500;5'UTR;Body	0.0441557	0.0525743	0.00841859	0.037993	0.0479091
cg03783058	ATRN;ATRN	NM_139322;NM_139321	TSS200	0.0314957	0.0399129	0.00841715	0.0364346	0.0473511
cg25043477	C11orf67;RSF1;RSF1	NM_024684;NM_016578;NM_016578	TSS200;5'UTR;1stExon	0.0554272	0.0638286	0.0084014	0.0418393	0.0484333
cg01725531	TNFRSF10A	NM_003844	TSS1500;5'UTR;1stExon	0.0371367	0.0455265	0.00838985	0.0429762	0.0484209
cg07889826	RBM5	NM_005778	TSS1500;5'UTR;Body	0.0573468	0.0657268	0.00837991	0.0301061	0.049613
cg16211328	LOC400927	NR_002821	TSS200	0.00993421	0.0183054	0.00837115	0.0220037	0.0509253
cg12253543	SMARCA5;SMARCA5	NM_003601;NM_003601	TSS200;5'UTR;1stExon	0.0274874	0.0358463	0.00835887	0.00204473	0.0878333
cg13186679	UBE2Q1	NM_017582	1stExon	0.0162478	0.024594	0.00834611	0.0443393	0.0485105
cg01147465	C14orf28	NM_001017923	5'UTR;Body	0.0304954	0.0388376	0.00834216	0.0449122	0.0490994
cg16619662	EID2	NM_153232	TSS200	0.0210885	0.0294201	0.00833155	0.0240577	0.050592
cg23520726	NUFIP1;KIAA1704	NM_012345;NM_018559	TSS200	0.0153213	0.0236359	0.00831457	0.0270633	0.0502792
cg16285902	EIF3M;EIF3M	NM_006360;NM_006360	TSS200;5'UTR;1stExon	0.0623962	0.0706866	0.00829039	0.0361387	0.0478688
cg20026651	CDC25B;CDC25B;CDC25B;CDC25B;CDC25B;CDC25B	NM_021873;NM_021872;NM_021872;NM_004358;NM_021873;NM_004358	TSS1500;5'UTR;1stExon	0.0319274	0.0402076	0.0082802	0.0336895	0.0490009
cg01442104	FNIP2;FNIP2	NM_020840;NM_020840	TSS200;5'UTR;1stExon	0.0610616	0.0693303	0.00826866	0.0157879	0.054635
cg02312175	OCA2	NM_000275	5'UTR;Body	0.0624985	0.0707565	0.00825802	0.0239674	0.0508633
cg02725413	NRG2;NRG2;NRG2;NRG2;NRG2;NRG2;NRG2;NRG2	NM_004883;NM_013981;NM_013982;NM_013982;NM_013983;NM_013983;NM_013981;NM_004883	TSS200;5'UTR;1stExon	0.0286654	0.0369064	0.00824108	0.00611127	0.0615974
cg12838605	BRSK2	NM_003957	TSS1500	0.0303186	0.0385409	0.00822233	0.00427785	0.065875
cg18075454	MTRF1L;MTRF1L	NM_019041;NM_001114184	TSS1500	0.0424871	0.0507076	0.0082205	0.027352	0.0498098
cg19391888	OGG1;OGG1;OGG1;OGG1;OGG1;OGG1;OGG1;OGG1	NM_016826;NM_016819;NM_016829;NM_016821;NM_016828;NM_016827;NM_016820;NM_002542	1stExon	0.0160339	0.0242525	0.00821858	0.00257761	0.0912115
cg12195984	MCM10;MCM10;MCM10;MCM10	NM_182751;NM_018518;NM_182751;NM_018518	5'UTR;1stExon	0.0244322	0.0326408	0.00820861	0.0336932	0.0489563
cg25198894	PIGK	NM_005482	TSS200	0.0303014	0.0384845	0.00818305	0.0194499	0.052151
cg27636290	CXorf15;CXorf15	NM_018360;NM_001168683	TSS1500	0.0151775	0.0233442	0.0081667	0.0588085	0.0597177
cg23021241	DMAP1;DMAP1;DMAP1;DMAP1	NM_001034024;NM_019100;NM_001034023;NM_019100	TSS1500;5'UTR;1stExon;Body	0.0261895	0.03435	0.00816056	0.0107533	0.0568333
cg19515239	SEMA3F	NM_004186	5'UTR;Body	0.0383347	0.0464713	0.00813665	0.0208263	0.0523675
cg04847548	FLJ45983;GATA3;GATA3;FLJ45983	NR_024255;NM_001002295;NM_002051;NR_024256	TSS1500	0.0473953	0.0555176	0.00812222	0.0392204	0.0476499
cg02126098	MAP3K3;MAP3K3	NM_002401;NM_203351	TSS1500	0.0178893	0.026006	0.00811672	0.038543	0.0484741
cg24037381	DHDH	NM_014475	TSS200	0.0396852	0.0477957	0.00811055	0.042715	0.0487333
cg10914555	SFRP5;SFRP5	NM_003015;NM_003015	TSS200;5'UTR;1stExon	0.028386	0.036476	0.00809004	0.0271828	0.0500434
cg13563863	FZR1;FZR1	NM_016263;NM_016263	5'UTR;1stExon	0.0316737	0.039751	0.00807733	0.0193912	0.0524241
cg00475036	CHPT1	NM_020244	TSS1500	0.0112432	0.0193055	0.00806225	0.0176404	0.0542057
cg26036478	SPRY1;SPRY1	NM_199327;NM_005841	5'UTR;Body	0.0455914	0.0536527	0.0080613	0.0209372	0.0519577
cg11155707	ISM1	NM_080826	TSS1500	0.0138565	0.0219084	0.00805183	0.0179092	0.0528959
cg13892980	PAK6;PAK6;C15orf56;PAK6	NM_020168;NM_001128628;NM_001039905;NM_001128629	TSS200;5'UTR;Body	0.0155023	0.0235278	0.00802547	0.00684025	0.0611436
cg17331738	NES	NM_006617	TSS200	0.0407092	0.0487229	0.00801372	0.0456289	0.0498465
cg23491124	PMAIP1	NM_021127	TSS1500	0.0195981	0.0275883	0.00799012	0.011645	0.0574909
cg24885082	KCNF1	NM_002236	TSS1500	0.0889565	0.0968722	0.00791565	0.0248148	0.051132
cg27183602	DCUN1D4;DCUN1D4	NM_015115;NM_001040402	TSS1500	0.0267127	0.0345953	0.00788262	0.0193616	0.0526077
cg03616995	KIF5B;KIF5B	NM_004521;NM_004521	TSS200;5'UTR;1stExon	0.0236086	0.0314893	0.00788079	0.0282148	0.0500769
cg23355674	ZNF467;ZNF467	NM_207336;NM_207336	5'UTR;1stExon	0.0319846	0.0398634	0.00787878	0.0285227	0.0511137
cg10736231	TECPR1	NM_015395	5'UTR;Body	0.0168021	0.0246655	0.00786334	0.00358367	0.0832105
cg08044516	SARM1;VTN	NM_015077;NM_000638	TSS1500	0.0587116	0.0665671	0.00785549	0.0223592	0.0501905
cg18946117	LYPD6B	NM_177964	5'UTR;Body	0.0174237	0.0252743	0.00785064	0.0209696	0.0517956
cg15563237	CMPK1;CMPK1	NM_001136140;NM_016308	5'UTR;Body	0.0434435	0.0512875	0.00784393	0.0371755	0.0474813
cg14925137	IQCB1;IQCB1;EAF2	NM_001023570;NM_001023571;NM_018456	TSS200	0.0240858	0.0319237	0.00783792	0.0352347	0.0476615
cg12772858	AGPAT9	NM_032717	TSS1500;5'UTR;Body	0.0768555	0.0846849	0.00782937	0.0172409	0.0525969
cg11787288	C1orf103;C1orf103;C1orf103;C1orf103	NM_001006945;NM_018372;NM_001006945;NM_018372	TSS1500;5'UTR;1stExon	0.0141952	0.0220089	0.00781372	0.0219401	0.0510749
cg06778680	METTL3	NM_019852	TSS200	0.0582152	0.0659895	0.00777427	0.021133	0.0510785
cg17463149	PKP1;PKP1	NM_000299;NM_001005337	TSS1500	0.0325843	0.040353	0.00776869	0.015116	0.0535327
cg21716444	CARD10	NM_014550	TSS200	0.0224693	0.0302358	0.00776648	0.012581	0.0570917
cg01318691	CAMTA1	NM_015215	TSS1500	0.0593821	0.0671228	0.00774074	0.0140964	0.0537233
cg24073340	RIC8A;BET1L;BET1L	NM_021932;NM_016526;NM_001098787	TSS1500	0.0270565	0.0347889	0.00773239	0.00287646	0.0846964
cg09672082	PDCD6	NM_013232	TSS1500	0.0296538	0.0373699	0.0077161	0.0544867	0.0549029
cg09160477	SUSD3	NM_145006	TSS200	0.0245272	0.0322302	0.007703	0.04567	0.0497782
cg13803214	MED12L	NM_053002	TSS1500	0.0341145	0.0417996	0.00768519	0.0186809	0.05393
cg17384114	RBM15B	NM_013286	TSS1500	0.0228766	0.0305595	0.00768283	0.0158794	0.0545172
cg24198009	CTR9	NM_014633	TSS200	0.0218135	0.029461	0.00764747	0.0491334	0.051
cg24201296	STARD3;STARD3;STARD3;STARD3;STARD3;STARD3	NM_001165938;NM_001165937;NM_006804;NM_001165937;NM_006804;NM_001165938	5'UTR;1stExon	0.0202544	0.0278907	0.0076363	0.0190827	0.0531664
cg12484487	C18orf21	NM_031446	TSS200	0.0337854	0.0414183	0.00763289	0.0291484	0.0498901
cg08887137	DCTN6	NM_006571	TSS200;Body;3'UTR	0.0488988	0.0565272	0.0076284	0.0131089	0.0546622
cg01205391	BRP44L	NM_016098	TSS1500	0.0309548	0.0385673	0.0076125	0.00394975	0.077122
cg23360087	ROCK1	NM_005406	TSS1500	0.0319435	0.0395083	0.00756484	0.00539139	0.0594361
cg13843727	L3MBTL2;L3MBTL2	NM_031488;NM_031488	TSS200;5'UTR;1stExon	0.0611594	0.0687142	0.00755477	0.000436653	0
cg19484886	C12orf61;MIRLET7I	NM_175895;NR_029661	TSS1500;TSS200	0.0614773	0.06903	0.00755277	0.0375499	0.0482942
cg07708806	CARHSP1;CARHSP1;CARHSP1	NM_001042476;NM_014316;NM_001042476	5'UTR;1stExon;Body	0.0246657	0.0322179	0.00755218	0.027323	0.0499263
cg17564354	KCNH2;KCNH2	NM_172056;NM_000238	TSS200;5'UTR;1stExon	0.021737	0.0292686	0.00753159	0.0111156	0.0541776
cg27005255	HSPE1;HSPE1;HSPD1;HSPD1	NM_002157;NM_002157;NM_002156;NM_199440	TSS200;5'UTR;1stExon	0.0335048	0.041032	0.00752727	0.0432318	0.0482149
cg12928619	WDR54	NM_032118	TSS1500	0.0239493	0.0314761	0.00752673	0.0116128	0.0576657
cg09624261	PFKFB3;PFKFB3	NM_004566;NM_001145443	TSS1500;Body	0.0274157	0.0349381	0.00752242	0.0104518	0.0534122
cg08512882	SLC25A39;SLC25A39	NM_001143780;NM_016016	TSS1500	0.0262041	0.0337243	0.0075202	0.00404276	0.0726897
cg06087962	IQCC;IQCC	NM_018134;NM_001160042	TSS200	0.0212017	0.0287161	0.00751437	0.0111217	0.0540093
cg14642671	EME1;MRPL27;EME1;EME1;EME1	NM_152463;NM_016504;NM_152463;NM_001166131;NM_001166131	TSS200;5'UTR;1stExon	0.0247247	0.0322297	0.00750503	0.00188787	0.0958182
cg03962506	CFDP1	NM_006324	TSS1500	0.0316777	0.0391781	0.00750042	0.011646	0.0573172
cg22945975	SIRT2;SIRT2;NFKBIB;NFKBIB	NM_012237;NM_030593;NM_002503;NM_001001716	TSS1500;TSS200;5'UTR;1stExon;Body	0.0547133	0.062208	0.00749476	0.0136577	0.0563206
cg08109969	ABHD10	NM_018394	TSS200	0.0229352	0.0304205	0.00748531	0.0356603	0.0486046
cg14559881	RAB4A;RAB4A	NM_004578;NM_004578	TSS200;5'UTR;1stExon	0.0182054	0.0256874	0.00748197	0.0192327	0.0528856
cg26030610	MAGI3;MAGI3	NM_152900;NM_001142782	1stExon	0.0322867	0.039752	0.00746529	0.032574	0.0494531
cg04381380	SHMT1;SHMT1	NM_004169;NM_148918	5'UTR;Body	0.0342128	0.0416632	0.0074504	0.0279254	0.0505342
cg26262605	FAM69A	NM_001006605	TSS1500	0.0244881	0.0319364	0.00744826	0.0380897	0.0477568
cg09428537	AFG3L1;CENPBD1;AFG3L1;AFG3L1	NR_003228;NM_145039;NR_003227;NR_003226	TSS1500;5'UTR;1stExon	0.016887	0.024324	0.00743698	0.0340706	0.0481667
cg02684056	DEPDC1B;DEPDC1B	NM_018369;NM_001145208	TSS200	0.0180295	0.0254619	0.00743248	0.0252282	0.0496545
cg07052390	IGSF9B	NM_014987	TSS1500	0.0295108	0.0369425	0.00743166	0.00408619	0.0710562
cg10556221	C10orf131	NM_001130446	Body;3'UTR	0.023692	0.0311198	0.00742778	0.0357877	0.0483568
cg01261464	UBR7;C14orf142;UBR7	NM_175748;NM_032490;NM_001100417	TSS1500;1stExon	0.018961	0.026384	0.00742298	0.0369973	0.0475585
cg17798347	IQCC;IQCC	NM_018134;NM_001160042	TSS200	0.0212166	0.0286208	0.00740421	0.0163041	0.0531429
cg06844932	USP8;USP8;USP8;USP8;USP8;USP8	NM_001128610;NM_001128611;NM_001128610;NM_005154;NM_005154;NM_001128611	5'UTR;1stExon	0.0257649	0.0331539	0.00738897	0.0280805	0.0501905
cg03337507	###############################################################################################################################################################################################################################################################	NM_001130103;NM_080798;NM_001130103;NM_080806;NM_080805;NM_080798;NM_080810;NM_080801;NM_080814;NM_080804;NM_080813;NM_080804;NM_080805;NM_080799;NM_080803;NM_080807;NM_080809;NM_080812;NM_005203;NM_080801;NM_080811;NM_080802;NM_080813;NM_080807;NM_080811;	TSS1500;5'UTR;1stExon	0.0195487	0.0269358	0.00738706	0.047831	0.050491
cg05346593	MRTO4;KIAA0090	NM_016183;NM_015047	TSS1500;Body	0.0620937	0.0694655	0.0073718	0.0152504	0.0534122
cg19026207	TMEM97	NM_014573	TSS1500	0.0530583	0.0604246	0.00736632	0.0110867	0.0545172
cg25132161	USP13	NM_003940	TSS1500	0.0207263	0.0280249	0.00729866	0.00245567	0.0645306
cg16204216	PGAP2;PGAP2;PGAP2;NUP98;PGAP2;NUP98;NUP98;NUP98;PGAP2	NR_027014;NM_001145438;NM_001145439;NM_005387;NR_027015;NM_139131;NM_016320;NM_139132;NR_027017	TSS200;5'UTR;1stExon	0.0291279	0.036421	0.00729308	0.0437953	0.0490578
cg13303459	SH3BP4	NM_014521	5'UTR;Body	0.0306156	0.0378968	0.00728117	0.0170796	0.0535398
cg27479937	TMEM106B;TMEM106B	NM_018374;NM_001134232	5'UTR;Body	0.0152936	0.0225707	0.00727708	0.0323291	0.0484134
cg14132460	HMGN3;HMGN3	NM_004242;NM_138730	5'UTR;1stExon;Body	0.0235199	0.0307824	0.00726247	0.027182	0.0501021
cg06564803	PDXDC2	NR_003610	TSS1500	0.0488641	0.0561162	0.00725212	0.014036	0.0543833
cg09192572	PLXDC1	NM_020405	TSS1500	0.0485879	0.0558218	0.00723389	0.0387721	0.0482843
cg17439093	SLC26A4;LOC286002	NM_000441;NR_028137	TSS200;Body	0.0289011	0.036104	0.0072029	0.0486992	0.0512361
cg01245129	SYNE2;SYNE2	NM_182914;NM_015180	5'UTR;Body	0.0262749	0.033454	0.00717907	0.0276788	0.0510588
cg20543416	MMP25	NM_022468	TSS1500	0.0489214	0.0560951	0.00717364	0.00648058	0.0571446
cg08726783	SLC2A11;SLC2A11;SLC2A11	NM_001024938;NM_001024939;NM_030807	TSS1500;Body	0.0191872	0.0263564	0.00716919	0.0232308	0.0504341
cg14109663	HSD11B1L;C19orf70;HSD11B1L;HSD11B1L;HSD11B1L;HSD11B1L;HSD11B1L	NM_198705;NM_205767;NM_198704;NM_198706;NM_198533;NM_198708;NM_198707	TSS1500;5'UTR;1stExon	0.0191982	0.0263458	0.00714763	0.00875456	0.0597857
cg23777444	FBXO5;FBXO5	NM_001142522;NM_012177	TSS1500	0.0218715	0.0289986	0.00712716	0.0133649	0.0533844
cg09270685	C1orf83;TMEM59	NM_153035;NM_004872	TSS1500	0.0144069	0.0215278	0.00712087	0.0601474	0.0604974
cg09852199	ZC3H11A;ZC3H11A	NM_014827;NM_014827	5'UTR;1stExon	0.0385663	0.0456746	0.00710825	0.0255287	0.0508109
cg08119082	PANX2;PANX2;PANX2	NM_001160300;NM_052839;NR_027691	TSS1500	0.0115959	0.0187032	0.00710732	0.0403242	0.0476564
cg08430516	C16orf58	NM_022744	1stExon	0.0478357	0.054935	0.00709936	0.0519103	0.0532117
cg23811476	INO80C;INO80C	NM_001098817;NM_194281	TSS200	0.00862409	0.0157104	0.00708633	0.0131916	0.0540868
cg04498802	ZNF509;LYAR;LYAR	NM_145291;NM_001145725;NM_017816	5'UTR;Body	0.01877	0.0258329	0.00706289	0.0283821	0.0494615
cg13707780	DIXDC1	NM_001037954	TSS1500	0.0314799	0.0385367	0.00705675	0.0237337	0.0516245
cg06759739	RUNX2;RUNX2;RUNX2	NM_004348;NM_001015051;NM_001024630	TSS1500;Body	0.0197078	0.0267512	0.00704335	0.0203485	0.0515824
cg00897329	LACE1	NM_145315	1stExon	0.0767339	0.0837715	0.00703757	0.0335953	0.0491353
cg18247650	PTCD2;MRPS27	NM_024754;NM_015084	TSS200;1stExon	0.0200941	0.0271124	0.00701831	0.00550367	0.0682446
cg21535980	ABR;ABR	NM_021962;NM_001159746	TSS200;5'UTR;Body	0.0293936	0.0364087	0.00701516	0.031401	0.0485738
cg03266904	CNOT4;CNOT4;CNOT4;CNOT4	NM_013316;NM_001008225;NM_013316;NM_001008225	5'UTR;1stExon	0.0180991	0.0250927	0.00699357	0.049315	0.0508327
cg10096055	TMEM52	NM_178545	TSS1500	0.0548867	0.0618791	0.00699233	0.0356433	0.0486878
cg23848131			1stExon	0.0233559	0.0303248	0.00696887	0.0509495	0.0523238
cg00742603	DBNDD1	NM_001042610	TSS1500	0.0297481	0.0367119	0.0069638	0.0172258	0.0527
cg20011543	SFRS6	NM_006275	TSS1500	0.0139299	0.0208869	0.006957	0.0240401	0.0506595
cg20093808	ITGB1BP1;CPSF3;ITGB1BP1	NM_004763;NM_016207;NM_022334	TSS1500;5'UTR;1stExon	0.0219203	0.0288767	0.00695642	0.034565	0.0487104
cg21455438	CD34;CD34;CD34;CD34	NM_001025109;NM_001773;NM_001025109;NM_001773	TSS200;5'UTR;1stExon	0.0240807	0.0310297	0.00694893	0.0253185	0.0494062
cg04803128	GNB2	NM_005273	TSS1500;5'UTR;Body	0.0967008	0.103632	0.00693085	0.034869	0.0481593
cg11776809	CENPC1	NM_001812	TSS1500	0.024207	0.0311063	0.0068993	0.0348144	0.0482853
cg26709950	RRAD;RRAD	NM_004165;NM_001128850	TSS200;5'UTR;Body	0.0338101	0.0407037	0.00689361	0.0266759	0.0507574
cg15804767	LTB;LTB	NM_002341;NM_009588	Body;3'UTR	0.0164855	0.0233625	0.00687691	0.0183148	0.0518361
cg26834010	STYXL1;STYXL1;MDH2	NM_016086;NM_016086;NM_005918	TSS1500;5'UTR;1stExon	0.034364	0.041239	0.00687498	0.0308918	0.0498586
cg02072115	RNF169	NM_001098638	TSS200	0.0661117	0.0729696	0.00685785	0.0403472	0.0476205
cg10088041	LOC145663;GATM;GATM	NR_033252;NM_001482;NM_001482	TSS1500;5'UTR;1stExon	0.0255011	0.0323538	0.00685266	0.0354211	0.0474571
cg25058918	RBM19;RBM19;RBM19;RBM19;RBM19;RBM19	NM_001146699;NM_016196;NM_001146698;NM_001146699;NM_016196;NM_001146698	TSS200;5'UTR;1stExon	0.030267	0.0371076	0.00684058	0.0225214	0.052096
cg03584288	ZNF829;ZNF568;ZNF829	NM_001037232;NM_198539;NM_001037232	TSS1500;TSS200;5'UTR;1stExon	0.0375157	0.0443202	0.00680453	0.0294312	0.049247
cg13028789	ANKS1A;TAF11	NM_015245;NM_005643	TSS1500	0.0376554	0.0444178	0.0067624	0.0127895	0.0555486
cg03218303			TSS200	0.0143111	0.0210524	0.00674128	0.03133	0.0487187
cg09741893	C17orf62;C17orf62;C17orf62	NM_001100408;NM_001100407;NM_001033046	TSS200	0.0194233	0.0261596	0.00673633	0.0401147	0.0478728
cg00126034	WNT3	NM_030753	TSS200	0.0492747	0.0560104	0.00673565	0.0466779	0.0500721
cg05764403	SUPT6H;SDF2	NM_003170;NM_006923	TSS1500;TSS200	0.011623	0.0183316	0.00670851	0.0174545	0.0517861
cg24701867	UBE2J2;UBE2J2;UBE2J2;UBE2J2	NM_194458;NM_194315;NM_058167;NM_194457	Body;3'UTR	0.975896	0.982604	0.00670834	0.029488	0.0489317
cg24548869	PATZ1;PATZ1;PATZ1;PATZ1	NM_032052;NM_032051;NM_014323;NM_032050	TSS1500	0.0158185	0.0224711	0.00665261	0.0304456	0.0492012
cg02752802	FBXL17	NM_001163315	TSS1500	0.0156326	0.0222521	0.00661951	0.0250491	0.0502224
cg19653946			5'UTR;1stExon	0.0510907	0.0577013	0.00661058	0.0419853	0.0482924
cg03875450	PTCH1;PTCH1;PTCH1;PTCH1;PTCH1;PTCH1;PTCH1;PTCH1	NM_001083602;NM_001083607;NM_000264;NM_001083605;NM_001083606;NM_001083606;NM_001083603;NM_001083604	5'UTR;1stExon;Body	0.0527333	0.0593428	0.00660946	0.034242	0.0477389
cg14787946	CEP70;CEP70	NM_024491;NM_024491	5'UTR;1stExon	0.0281237	0.0346861	0.00656238	0.0196648	0.0535932
cg23785790	BTBD11	NM_001018072	1stExon	0.0201847	0.0267302	0.00654552	0.030477	0.0490994
cg21338532	RPRM	NM_019845	TSS1500	0.0155146	0.022058	0.00654333	0.028318	0.0496835
cg12159190	HEY1;HEY1;HEY1;HEY1	NM_001040708;NM_001040708;NM_012258;NM_012258	TSS200;5'UTR;1stExon	0.0128146	0.0193549	0.00654022	0.0138638	0.055335
cg04342092	ZIK1	NM_001010879	TSS1500	0.0146918	0.0212038	0.00651196	0.0212344	0.0506113
cg20685352	SMARCC1	NM_003074	1stExon	0.0282534	0.0347403	0.00648685	0.0266885	0.0506971
cg08596028	SSBP1;FLJ40852	NM_003143;NR_015392	TSS1500;TSS200	0.0656287	0.0721151	0.00648636	0.0439724	0.0488855
cg14312018	C17orf68;PFAS	NM_025099;NM_012393	TSS200	0.0120919	0.018564	0.00647211	0.00461744	0.0725229
cg26253258	LSM14B	NM_144703	TSS1500	0.0689003	0.075365	0.00646471	0.0317868	0.0490708
cg25002044	VTI1B;VTI1B	NM_006370;NM_006370	TSS200;5'UTR;1stExon	0.0328795	0.0392923	0.00641279	0.00903572	0.0571446
cg23495695	CEBPD	NM_005195	TSS1500	0.0351174	0.0415096	0.00639226	0.0236055	0.0519781
cg02782369	PTGER1	NM_000955	Body;3'UTR	0.0347481	0.0411269	0.00637879	0.0192843	0.0527926
cg06805280	CYR61;CYR61	NM_001554;NM_001554	TSS200;5'UTR;1stExon	0.00805327	0.0144234	0.00637015	0.00669267	0.0636034
cg15599147	CCS;CCDC87	NM_005125;NM_018219	TSS1500;1stExon	0.0248583	0.0312277	0.00636942	0.0347191	0.0484969
cg19062379	VPS4B;VPS4B	NM_004869;NM_004869	TSS1500;5'UTR;1stExon	0.00986554	0.0162037	0.00633814	0.00256627	0.093
cg18659022	GTF3C6;GTF3C6	NM_138408;NM_138408	TSS200;5'UTR;1stExon	0.0539718	0.0603039	0.00633213	0.0189897	0.0533552
cg05156800	EXTL1	NM_004455	Body;3'UTR	0.0449433	0.0512706	0.00632732	0.041648	0.0486818
cg18663325	PRPF4B	NM_003913	1stExon	0.0490958	0.0554202	0.00632439	0.0365024	0.0484247
cg03003216	CCHCR1;CCHCR1;TCF19;TCF19;CCHCR1	NM_001105564;NM_001105563;NM_007109;NM_001077511;NM_019052	TSS1500;5'UTR;Body	0.0124202	0.0187416	0.00632144	0.0404707	0.0474063
cg03861428	SDHB	NM_003000	TSS200	0.0172077	0.0235158	0.00630811	0.00642891	0.0578415
cg23959366	LRRN2;LRRN2;LRRN2	NM_201630;NM_201630;NM_006338	5'UTR;1stExon	0.0309163	0.0371775	0.00626112	0.0294863	0.048984
cg20623763	ACAD10;ACAD10;ACAD10;ACAD10;BRAP	NM_025247;NM_001136538;NM_025247;NM_001136538;NM_006768	TSS1500;5'UTR;1stExon	0.024126	0.0303769	0.00625089	0.0286642	0.0508304
cg13276896	PACS2;PACS2	NM_015197;NM_001100913	5'UTR;1stExon;Body	0.0146206	0.0208543	0.00623367	0.00974238	0.0574909
cg13521951	CDK4	NM_000075	TSS1500	0.0100392	0.0162718	0.00623254	0.0364764	0.047194
cg11349594	ZBTB12	NM_181842	TSS200;5'UTR;1stExon;Body	0.972083	0.978312	0.00622994	0.0231807	0.0506448
cg01035068	RPL13;RPL13;SNORD68	NM_000977;NM_033251;NR_002450	TSS200;5'UTR;1stExon;Body	0.0286111	0.0348168	0.00620569	0.0322805	0.0485062
cg14225546	NDUFA7;RPS28	NM_005001;NM_001031	TSS200	0.0113189	0.0175197	0.00620089	0.0362566	0.0476683
cg09170051	ALDH4A1;ALDH4A1;ALDH4A1;ALDH4A1	NM_003748;NM_170726;NM_003748;NM_170726	TSS200;5'UTR;1stExon	0.0165427	0.0227309	0.00618822	0.0148707	0.0542677
cg23029526	ECE1;ECE1;ECE1	NM_001113349;NM_001397;NM_001113348	TSS1500;TSS200;Body	0.034567	0.0407453	0.00617832	0.0175269	0.0546219
cg23978513	PDS5A;PDS5A;PDS5A;PDS5A;PDS5A	NM_015200;NM_001100399;NM_001100399;NM_001100400;NM_001100400	TSS1500;5'UTR;1stExon	0.00875599	0.0149122	0.00615624	0.0151024	0.0536538
cg03914985	CENPQ;MUT;MUT	NM_018132;NM_000255;NM_000255	5'UTR;1stExon	0.0183964	0.0245351	0.00613876	0.0310917	0.0492078
cg10041390	PTEN;KILLIN;KILLIN	NM_000314;NM_001126049;NM_001126049	TSS1500;5'UTR;1stExon	0.0212263	0.0273551	0.00612875	0.00459671	0.0738785
cg06302857	TOM1;TOM1;TOM1;TOM1;TOM1;TOM1	NR_024195;NM_001135730;NM_001135732;NR_024194;NM_001135729;NM_005488	TSS1500;5'UTR;Body	0.01517	0.0212857	0.00611569	0.0306724	0.0501648
cg23058177	CYS1	NM_001037160	TSS1500	0.0406301	0.04674	0.00610988	0.0495455	0.0518021
cg10541313	TTC38	NM_017931	TSS1500	0.0131059	0.0192109	0.00610494	0.0458159	0.0496423
cg04830442	SLC2A4	NM_001042	TSS1500	0.0289328	0.0349841	0.00605135	0.027989	0.0504191
cg05633391	KCNF1	NM_002236	1stExon	0.0327412	0.0387903	0.0060491	0.0369404	0.0477137
cg03258346	SERBP1;SERBP1;SERBP1;SERBP1	NM_015640;NM_001018068;NM_001018069;NM_001018067	TSS200	0.0230709	0.0290439	0.00597302	0.00528653	0.0603435
cg17036792	C6orf52;PAK1IP1;C6orf52;C6orf52	NR_026736;NM_017906;NM_001145020;NR_026737	TSS1500;TSS200;Body;3'UTR	0.029212	0.035175	0.00596297	0.0298925	0.0500845
cg18338319	HS1BP3	NM_022460	TSS1500	0.0124238	0.0183577	0.00593397	0.040972	0.0480511
cg06119628	PRCC;PRCC;PRCC;PRCC	NM_005973;NM_199416;NM_199416;NM_005973	TSS200;5'UTR;1stExon	0.0145384	0.0204537	0.00591531	0.00401411	0.0735349
cg25246745	PDZD7;SFXN3;SFXN3	NM_024895;NM_030971;NM_030971	TSS1500;5'UTR;1stExon	0.034576	0.0404743	0.00589831	0.0154624	0.0527
cg22814884	CCDC87;CCS	NM_018219;NM_005125	TSS1500;Body	0.0274954	0.0333818	0.00588633	0.0248802	0.0508033
cg05223720	CALN1;CALN1;CALN1	NM_001017440;NM_001017440;NM_031468	5'UTR;1stExon;Body	0.0211865	0.0270608	0.00587438	0.0412968	0.0478031
cg22225258	ATAD3A;ATAD3A;ATAD3A	NM_001170535;NM_018188;NM_001170536	TSS1500	0.0193947	0.0252585	0.00586382	0.0092955	0.055582
cg27145699	NSMCE1;NSMCE1	NM_145080;NM_145080	5'UTR;1stExon;Body	0.0104224	0.0162762	0.00585377	0.0319309	0.0488812
cg14240098	FIGNL1;FIGNL1;FIGNL1;FIGNL1	NM_001042762;NM_001042762;NM_022116;NM_022116	5'UTR;1stExon	0.0235057	0.0293564	0.00585071	0.0393977	0.0475397
cg17452277	EBAG9;EBAG9;EBAG9	NM_004215;NM_198120;NM_198120	5'UTR;1stExon	0.0176923	0.0235242	0.00583188	0.0134293	0.0532461
cg05336094	POU3F1	NM_002699	1stExon	0.0129723	0.018779	0.00580669	0.0613809	0.0614274
cg08220519	RNF141	NM_016422	5'UTR;1stExon	0.0168006	0.0225807	0.00578011	0.0356734	0.0485217
cg05794325	TXNDC12;TXNDC12;BTF3L4;BTF3L4;BTF3L4	NM_015913;NM_015913;NM_001136497;NR_024350;NM_152265	TSS200;5'UTR;1stExon;3'UTR	0.0148932	0.0206716	0.00577839	0.015706	0.0551111
cg20479311	FAM64A	NM_019013	TSS1500	0.0247129	0.0304751	0.0057622	0.0156945	0.0552314
cg21302724	NR2F6	NM_005234	TSS1500	0.0347309	0.040487	0.0057561	0.0353203	0.0475795
cg11320690	DSTN;DSTN	NM_001011546;NM_006870	TSS1500	0.0218896	0.0276385	0.00574885	0.0449044	0.0491333
cg02271677	SMPD4;SMPD4;SMPD4;SMPD4;SMPD4;SMPD4;SMPD4;SMPD4;SMPD4;SMPD4;SMPD4;FAM128B	NM_001171084;NM_017751;NM_017951;NR_033232;NM_017951;NR_033231;NM_001171083;NM_001171083;NR_033230;NM_017751;NM_001171084;NM_025029	TSS1500;TSS200;5'UTR;1stExon;3'UTR	0.0399715	0.0456926	0.00572104	0.0337203	0.0488673
cg02725025	KNDC1	NM_152643	1stExon	0.0716781	0.0773831	0.00570505	0.0175444	0.0545172
cg26099061	MN1;MN1	NM_002430;NM_002430	TSS1500;5'UTR;1stExon	0.0196804	0.0253846	0.00570419	0.0341894	0.0479091
cg18071588	DIDO1;DIDO1;DIDO1;DIDO1;DIDO1;C20orf11;DIDO1	NM_022105;NM_080797;NM_033081;NM_022105;NM_033081;NM_017896;NM_080797	5'UTR;1stExon	0.007957	0.0136396	0.00568264	0.000429184	0
cg05032994	KBTBD3;KBTBD3;AASDHPPT;KBTBD3;KBTBD3	NM_152433;NM_198439;NM_015423;NM_152433;NM_198439	TSS1500;5'UTR;1stExon	0.0141827	0.0198568	0.00567413	0.0403912	0.0475131
cg07261473	SLC39A10;SLC39A10;SLC39A10	NM_001127257;NM_001127257;NM_020342	5'UTR;1stExon	0.0147686	0.0204416	0.00567296	0.0500759	0.0516329
cg07608621	RNF125;RNF125	NM_017831;NM_017831	TSS200;5'UTR;1stExon	0.0243097	0.0299691	0.00565943	0.0356261	0.0487295
cg15979473	PECR;TMEM169;TMEM169;TMEM169;TMEM169;TMEM169;TMEM169;TMEM169;TMEM169	NM_018441;NM_001142310;NM_138390;NM_138390;NM_001142310;NM_001142311;NM_001142312;NM_001142311;NM_001142312	TSS200;5'UTR;1stExon	0.011242	0.016899	0.00565695	0.0461605	0.0493727
cg06973753	LRRC59;LRRC59	NM_018509;NM_018509	TSS200;5'UTR;1stExon	0.022632	0.0282875	0.00565551	0.00493309	0.0664286
cg00573355	LBX2;LOC151534;LBX2	NM_001009812;NR_024606;NM_001009812	TSS1500;5'UTR;1stExon	0.0190411	0.02469	0.00564886	0.0317571	0.0491662
cg00703260	SLC30A2;SLC30A2	NM_001004434;NM_032513	TSS1500	0.0152806	0.0209164	0.00563572	0.0452741	0.0489979
cg07991600	TP53;WRAP53;WRAP53;TP53;TP53;TP53	NM_000546;NM_001143991;NM_001143990;NM_001126113;NM_001126112;NM_001126114	5'UTR;Body	0.0345803	0.04018	0.0055997	0.0374857	0.047099
cg23932846	HCG27	NR_026791	5'UTR;Body	0.0139257	0.0195188	0.00559318	0.0314459	0.0484298
cg15336765	AQP5;AQP5	NM_001651;NM_001651	TSS1500;5'UTR;1stExon	0.0268319	0.0324247	0.00559286	0.0324557	0.048137
cg27331144	RING1;MIR219-1	NM_002931;NR_029633	TSS1500;TSS200;5'UTR;1stExon	0.0118448	0.017427	0.00558225	0.0144784	0.051355
cg17302062	TGIF1;TGIF1;TGIF1;TGIF1;TGIF1;TGIF1;TGIF1	NM_174886;NM_173207;NM_173208;NM_173209;NM_173210;NM_003244;NM_170695	TSS1500;5'UTR;Body	0.0553905	0.0609494	0.00555893	0.0458886	0.0496085
cg13320518	VTI1A;VTI1A;ZDHHC6	NM_145206;NM_145206;NM_022494	TSS200;5'UTR;1stExon	0.0268047	0.032359	0.0055543	0.0394812	0.04743
cg15064498	YPEL5;YPEL5;YPEL5;YPEL5	NM_001127399;NM_001127401;NM_016061;NM_001127400	5'UTR;Body	0.0377481	0.0432995	0.00555146	0.03275	0.0491271
cg03651613	TMEM120B	NM_001080825	TSS1500	0.0205976	0.0261386	0.00554091	0.0542881	0.0549736
cg23520347	RASSF5;RASSF5;RASSF5;RASSF5	NM_182663;NM_182665;NM_182664;NM_182665	TSS200;5'UTR;1stExon;Body	0.0743182	0.0798317	0.00551347	0.0338172	0.0486022
cg15494117	TERC	NR_001566	TSS200	0.0145262	0.020029	0.00550287	0.0522169	0.0531772
cg17755880	CHCHD2	NM_016139	TSS1500	0.0108392	0.0163317	0.00549247	0.0214837	0.0500015
cg05349922	RWDD1;RWDD1;RWDD1	NM_016104;NM_001007464;NM_015952	TSS1500	0.0201093	0.0255935	0.00548426	0.0208773	0.0522028
cg02806927	RIF1	NM_018151	TSS1500	0.00721955	0.0126965	0.00547695	0.00571157	0.0649726
cg24588096	AKR1A1;AKR1A1;AKR1A1;AKR1A1	NM_153326;NM_006066;NM_006066;NM_153326	5'UTR;1stExon;Body	0.0190043	0.0244641	0.00545982	0.043701	0.0491271
cg23151303	SLC30A3	NM_003459	TSS1500	0.0249963	0.0304434	0.00544712	0.0443587	0.0484429
cg10362542	HRNBP3	NM_001082575	5'UTR;Body	0.0117536	0.0171948	0.0054412	0.0448044	0.0492012
cg18378494	FUT11	NM_173540	1stExon	0.0113906	0.016785	0.00539442	0.0315181	0.0497463
cg13644629	ZNF549;ZNF549	NM_153263;NM_153263	TSS200;5'UTR;1stExon	0.0117459	0.0171227	0.00537679	0.0141301	0.0535932
cg16252637	C1orf198;C1orf198	NM_001136494;NM_032800	TSS1500;5'UTR;Body	0.0147023	0.0200726	0.00537034	0.0169353	0.0538617
cg06874920	NUBP2;SPSB3	NM_012225;NM_080861	TSS1500	0.0175993	0.0229662	0.00536686	0.0390357	0.0478348
cg07373836	COMMD2	NM_016094	TSS200	0.0258552	0.0312205	0.00536527	0.0222623	0.0504819
cg03225817	GRIA4;GRIA4;GRIA4;GRIA4	NM_001077244;NM_000829;NM_001077243;NM_001112812	TSS1500;5'UTR;Body	0.0230935	0.0284572	0.00536368	0.0284491	0.0494062
cg24559868	RPA3	NM_002947	TSS1500;5'UTR;1stExon;Body	0.0198792	0.025222	0.00534283	0.0159352	0.053936
cg24581262	C17orf76;C17orf76;C17orf76;C17orf76	NM_207387;NM_207387;NM_001113567;NM_001113567	TSS200;5'UTR;1stExon	0.0215687	0.0268935	0.00532478	0.0397503	0.0483117
cg03841686	MRPS35	NM_021821	1stExon	0.0234293	0.0287207	0.00529141	0.0464122	0.0491724
cg11028316	CEP57;FAM76B	NM_014679;NM_144664	TSS1500	0.0164233	0.0216957	0.00527236	0.0318183	0.0489758
cg21389884	PVRL1;PVRL1;PVRL1;PVRL1;PVRL1;PVRL1	NM_002855;NM_203286;NM_203285;NM_203286;NM_203285;NM_002855	TSS200;5'UTR;1stExon	0.0260609	0.0313142	0.00525333	0.0310703	0.0492573
cg00410883	MEX3D	NM_203304	Body;3'UTR	0.981564	0.986815	0.00525044	0.0215719	0.0522252
cg25626508	CDC20B;MIR449C;CDC20B;CDC20B	NM_152623;NR_031572;NM_001145734;NM_001170402	TSS1500	0.0161047	0.0213548	0.00525005	0.0310662	0.0493068
cg09369490	HYAL3;NAT6;HYAL3	NM_003549;NM_012191;NM_003549	TSS200;5'UTR;1stExon	0.018131	0.0233678	0.00523686	0.0309896	0.0494561
cg19759282	GPR155;GPR155;GPR155;GPR155	NM_152529;NM_001033045;NM_152529;NM_001033045	5'UTR;1stExon	0.0318138	0.0370474	0.00523359	0.0294648	0.0490889
cg05347567	ZC3H10	NM_032786	5'UTR;Body	0.030769	0.0359989	0.00522991	0.00108948	0.093
cg20440575	CCNB1	NM_031966	TSS1500	0.0194576	0.0246632	0.00520559	0.02432	0.050058
cg16628201	EXOC7;EXOC7;EXOC7;EXOC7;EXOC7;EXOC7	NR_028133;NM_001145299;NM_001145297;NM_001145298;NM_001013839;NM_015219	TSS1500;TSS200	0.0117409	0.0169099	0.005169	0.0351343	0.047785
cg07234569	LOC285696;BASP1	NR_027253;NM_006317	1stExon;3'UTR	0.0316319	0.0367772	0.00514528	0.0224164	0.0499741
cg13836920	SLC25A17	NM_006358	TSS1500	0.0157026	0.0208348	0.0051322	0.0032488	0.0718636
cg01098237	SNX32;SNX32	NM_152760;NM_152760	TSS200;5'UTR;1stExon	0.0232053	0.0283249	0.00511966	0.00207098	0.0854595
cg16699676	RRP15	NM_016052	TSS200	0.0215147	0.0265924	0.00507773	0.0180755	0.0526026
cg03282932	VPS13C;VPS13C;VPS13C;VPS13C	NM_018080;NM_001018088;NM_020821;NM_017684	TSS1500	0.0168759	0.0219524	0.00507648	0.0283708	0.0495168
cg06691148	PCGF6;PCGF6	NM_032154;NM_001011663	TSS200	0.0311659	0.0362335	0.00506756	0.0426333	0.0488384
cg09398966	CLPX	NM_006660	TSS200	0.0141816	0.0192449	0.00506325	0.0447827	0.0492353
cg00795915	BDP1	NM_018429	1stExon	0.0440557	0.0490902	0.00503455	0.013884	0.0550597
cg19477001	CUEDC2;CUEDC2	NM_024040;NM_024040	5'UTR;1stExon	0.0538991	0.0588965	0.00499746	0.0417337	0.0485395
cg13174651	SLC30A3	NM_003459	TSS200	0.017731	0.0226824	0.00495143	0.0341015	0.0480805
cg20055841	PTGER2	NM_000956	TSS1500	0.0105486	0.0154953	0.00494663	0.040019	0.0479454
cg16219810	FRMD5;FRMD5	NM_032892;NM_032892	TSS200;5'UTR;1stExon	0.0297046	0.0346366	0.00493202	0.0468701	0.049837
cg04899180	PLK3	NM_004073	1stExon	0.0113363	0.0162571	0.00492082	0.0212886	0.0505342
cg10435003	MSH5;MSH5;MSH5;MSH5	NM_002441;NM_172165;NM_025259;NM_172166	TSS1500	0.0415842	0.0464672	0.00488301	0.00186658	0.102
cg03026689	SLC17A5	NM_012434	TSS1500	0.0205815	0.0254344	0.00485289	0.0459858	0.0495409
cg25781121	ZNF589;ZNF589	NM_016089;NM_016089	TSS200;5'UTR;1stExon	0.012237	0.0170796	0.00484263	0.0338735	0.048427
cg10167849	HMGA1;HMGA1;HMGA1;HMGA1;HMGA1;HMGA1	NM_145903;NM_145899;NM_002131;NM_145901;NM_145902;NM_145905	5'UTR;Body	0.0253254	0.0301664	0.00484107	0.0249141	0.0506731
cg17276379	METTL13;METTL13;METTL13	NM_014955;NM_001007239;NM_015935	TSS1500	0.0250059	0.0298406	0.00483473	0.0484171	0.0502903
cg21333861	B3GALT4;B3GALT4	NM_003782;NM_003782	TSS1500;5'UTR;1stExon	0.0198562	0.024689	0.0048328	0.0363567	0.0475489
cg04932544	SYT14;SYT14;SYT14;SYT14;SYT14;SYT14	NM_001146264;NR_027458;NM_153262;NR_027459;NM_001146262;NM_001146261	TSS1500;TSS200	0.0133963	0.0181865	0.00479024	0.00638613	0.0585556
cg03770912	TTLL6	NM_001130918	TSS1500	0.0183799	0.0231444	0.00476456	0.0270894	0.050161
cg03115835	DHDDS;DHDDS;DHDDS;DHDDS	NM_205861;NM_205861;NM_024887;NM_024887	TSS1500;5'UTR;1stExon	0.0125929	0.0173538	0.00476092	0.0322601	0.0485528
cg26435092	CDV3;CDV3;CDV3;CDV3;CDV3	NM_001134422;NM_017548;NM_001134422;NM_017548;NM_001134423	TSS1500;5'UTR;1stExon	0.015131	0.0198837	0.00475273	0.0328146	0.0488511
cg26858073	DDR1;DDR1	NM_013993;NM_001954	TSS1500;5'UTR;Body	0.038501	0.043239	0.004738	0.0460504	0.0494398
cg18394519	FAM76B;CEP57	NM_144664;NM_014679	TSS1500	0.0119739	0.0166838	0.00470986	0.0463749	0.049239
cg13307451			5'UTR;1stExon	0.0266988	0.0313461	0.00464733	0.0385306	0.0485887
cg08519575	FAM164A	NM_016010	TSS1500	0.0311725	0.0358142	0.00464175	0.0264914	0.0491111
cg05165580	ADAT1	NM_012091	TSS200	0.0442061	0.0488053	0.00459921	0.000408257	0
cg08308934	SMEK1	NM_032560	TSS1500	0.0216115	0.0262057	0.00459428	0.0259925	0.0501905
cg10404142	SKIV2L;SKIV2L;RDBP	NM_006929;NM_006929;NM_002904	TSS1500;5'UTR;1stExon;Body	0.00844435	0.0130035	0.00455919	0.0330382	0.0486235
cg06218008	NUDT17	NM_001012758	1stExon	0.0155994	0.0201441	0.00454467	0.0286775	0.0507741
cg06298896	RPP25;RPP25	NM_017793;NM_017793	TSS1500;5'UTR;1stExon	0.0432026	0.0477357	0.00453313	0.00431748	0.0645306
cg01945391	RPL37;RPL37	NM_000997;NM_000997	TSS200;5'UTR;1stExon	0.0363157	0.04083	0.00451426	0.00740984	0.0567538
cg14284289	SYT11;SYT11	NM_152280;NM_152280	TSS200;5'UTR;1stExon	0.0125683	0.017063	0.00449469	0.0231584	0.0507155
cg07338058	GOLSYN;GOLSYN;GOLSYN;GOLSYN;GOLSYN;GOLSYN;GOLSYN;GOLSYN;GOLSYN;GOLSYN;GOLSYN;GOLSYN;GOLSYN;GOLSYN	NM_001099755;NM_001099754;NM_001099743;NM_001099749;NM_001099748;NM_001099753;NM_001099745;NM_017786;NM_001099744;NM_001099752;NM_001099751;NM_001099746;NM_001099750;NM_001099747	TSS1500;5'UTR;Body	0.0114535	0.0159468	0.00449333	0.0545235	0.0558837
cg18097726	HTT	NM_002111	TSS1500;Body;3'UTR	0.0132051	0.0176982	0.00449314	0.0333984	0.0481745
cg08517562	PTPN1;PTPN1	NM_002827;NM_002827	TSS200;5'UTR;1stExon	0.0229613	0.0274073	0.00444597	0.0225292	0.0519471
cg13452400	CMPK2	NM_207315	TSS1500;Body;3'UTR	0.0115768	0.0159847	0.00440792	0.0292539	0.0497278
cg02905066	AGK	NM_018238	5'UTR;Body	0.0123285	0.016701	0.00437243	0.0216814	0.0518361
cg02327501	CHGA;CHGA	NM_001275;NM_001275	TSS1500;5'UTR;1stExon	0.0123786	0.0167484	0.0043698	0.0513757	0.0522899
cg26247263	C6orf204;C6orf204;C6orf204;C6orf204	NM_001042475;NM_206921;NM_001042475;NM_206921	TSS1500;5'UTR;1stExon;Body	0.0140111	0.0183733	0.00436217	0.0363943	0.0474696
cg16753409	NEU1	NM_000434	TSS1500	0.0228414	0.0271986	0.00435726	0.0435992	0.0491618
cg12821632	C11orf71;RBM7	NM_019021;NM_016090	TSS1500;TSS200	0.0111268	0.0154649	0.0043381	0.0460016	0.0494735
cg03705346	ASH2L;ASH2L	NM_001105214;NM_004674	TSS200	0.0227966	0.0270626	0.00426604	0.0189493	0.0535455
cg15375239	SPINT2;SPINT2;SPINT2;SPINT2	NM_001166103;NM_021102;NM_021102;NM_001166103	TSS1500;5'UTR;1stExon	0.00937668	0.0136378	0.00426111	0.0469388	0.0498036
cg15520606	ZNF830;CCT6B;ZNF830	NM_052857;NM_006584;NM_052857	TSS200;5'UTR;1stExon	0.0148369	0.0190942	0.00425724	0.0142995	0.0527
cg26988241	RPL36AL;MGAT2;RPL36AL	NM_001001;NM_002408;NM_001001	TSS1500;5'UTR;1stExon	0.0211197	0.0253751	0.00425543	0.0261463	0.0498859
cg02774070	KCTD7;KCTD7;KCTD7;KCTD7	NM_153033;NM_153033;NM_001167961;NM_001167961	TSS200;5'UTR;1stExon	0.02589	0.0301445	0.00425451	0.0399208	0.0481645
cg11829380	RPAIN;RPAIN;RPAIN;RPAIN;RPAIN;RPAIN;RPAIN;NUP88;RPAIN;RPAIN;RPAIN;RPAIN;RPAIN;RPAIN;RPAIN;RPAIN;RPAIN;RPAIN;RPAIN;RPAIN;RPAIN	NR_027684;NM_001160246;NM_001160243;NR_027679;NM_001160267;NM_001160266;NR_027681;NM_002532;NM_001033002;NM_001033002;NM_001160266;NM_001160267;NM_001160244;NR_027685;NR_027683;NM_001160246;NR_027682;NM_001160244;NR_027680;NR_027678;NM_001160243	TSS1500;TSS200;5'UTR;1stExon	0.0116091	0.0158584	0.00424933	0.0397863	0.0482748
cg25856179	STAT1;STAT1	NM_139266;NM_007315	5'UTR;Body	0.0205608	0.0248046	0.00424377	0.0174266	0.0519865
cg14245910	TMEM209	NM_032842	TSS200	0.0196936	0.0239205	0.00422692	0.0222935	0.0503357
cg17994390	KIAA1429;KIAA1429	NM_015496;NM_183009	TSS1500	0.0155173	0.0197352	0.00421791	0.0302803	0.0494578
cg12163935	IRS1	NM_005544	Body;3'UTR	0.0221146	0.0263067	0.00419209	0.0304782	0.0490486
cg12598575	BOD1;BOD1;BOD1;BOD1	NM_138369;NM_138369;NM_001159651;NM_001159651	TSS1500;5'UTR;1stExon	0.0163644	0.0205423	0.00417782	0.0169373	0.053754
cg11004797	DIMT1L	NM_014473	TSS1500	0.012486	0.0165707	0.00408474	0.0245282	0.0517343
cg21011691	UTP3	NM_020368	TSS1500	0.0117327	0.0157709	0.00403824	0.0375266	0.0483331
cg23613205	SCCPDH	NM_016002	1stExon	0.0104986	0.0145361	0.00403745	0.0330645	0.0485782
cg23302845	CUTA;CUTA;CUTA;CUTA;CUTA;CUTA;CUTA;CUTA;CUTA;CUTA	NM_001014840;NM_001014840;NM_001014433;NM_015921;NM_001014838;NM_001014837;NM_015921;NM_001014838;NM_001014433;NM_001014837	TSS1500;TSS200;5'UTR;1stExon	0.0165786	0.020546	0.00396745	0.0403674	0.0475847
cg00424297	ZNF292	NM_015021	TSS1500	0.0106604	0.0144101	0.00374971	0.0367034	0.0481061
cg13890999	NDC80;METTL4;METTL4	NM_006101;NM_022840;NM_022840	5'UTR;1stExon	0.0393493	0.0429768	0.00362755	0.0286009	0.051
cg04663440	DEPDC1B;DEPDC1B	NM_018369;NM_001145208	TSS200	0.0336932	0.0372243	0.00353108	0.050754	0.0524259
cg18590870	PPAP2B;PPAP2B;PPAP2B	NM_177414;NM_003713;NM_003713	TSS200;5'UTR;1stExon	0.0180482	0.0215404	0.00349216	0.0300454	0.0496649
cg14243299	RCHY1;RCHY1;THAP6;RCHY1	NM_015436;NM_001009922;NM_144721;NM_001008925	TSS1500;5'UTR;Body	0.0140491	0.017482	0.00343289	0.042685	0.0488033
cg14993820	SLMO1;SLMO1	NM_001142405;NM_006553	TSS1500	0.0212777	0.0246306	0.00335291	0.00785875	0.0596604
cg01203443	NEIL3	NM_018248	TSS200	0.014475	0.0178259	0.00335089	0.0488558	0.0512022
cg11945228	BRD2;BRD2	NM_001113182;NM_005104	TSS1500;5'UTR;1stExon;Body	0.0101267	0.0134648	0.00333808	0.127492	0.12708
cg23441208	BCAT2;BCAT2;BCAT2;BCAT2	NM_001164773;NM_001190;NR_028450;NR_028451	TSS200;Body;3'UTR	0.0218487	0.0251244	0.00327575	0.0362085	0.0477884
cg16444117	CTDSP2	NM_005730	TSS1500	0.0134593	0.0167244	0.00326514	0.0106282	0.0577774
cg00944502	PPWD1;CENPK	NM_015342;NM_022145	TSS200	0.0132997	0.0164871	0.00318744	0.0300113	0.0497692
cg03173467	TMEM80;DEAF1;TMEM80	NM_174940;NM_021008;NM_001042463	TSS1500;Body	0.0119042	0.0150089	0.00310466	0.00656769	0.0654852
cg21053602	DYX1C1;DYX1C1;DYX1C1	NM_001033560;NM_001033559;NM_130810	1stExon;Body;3'UTR	0.0183028	0.0213778	0.00307496	0.0415981	0.0487533
cg04221305	DLST	NM_001933	TSS200	0.075217	0.0781993	0.00298225	0.0338648	0.0484707
cg27358097	GALNTL4	NM_198516	TSS1500	0.0150701	0.0179101	0.00284002	0.0380724	0.0477947
cg26005303	RNF216;RNF216	NM_207116;NM_207111	5'UTR;1stExon	0.0161853	0.0190175	0.00283221	0.00497673	0.06375
cg01898370	MAEA;MAEA	NM_005882;NM_001017405	TSS200	0.0225769	0.0248696	0.00229275	0.0242079	0.050257
cg13217159	CAPRIN2;CAPRIN2;CAPRIN2	NM_023925;NM_001002259;NM_032156	TSS1500	0.0103397	0.0124493	0.00210957	0.0279055	0.050592
cg04223645	SCAMP1	NM_004866	TSS1500	0.0115507	0.0136529	0.00210215	0.039052	0.0477977
cg00424946	SNTB2	NM_006750	1stExon	0.047318	0.0451131	-0.00220493	0.0121004	0.0549913
cg21508214	SMC4;SMC4;SMC4;IFT80	NM_005496;NM_005496;NM_001002800;NM_020800	TSS200;5'UTR;1stExon;Body	0.0528373	0.0504862	-0.00235112	0.0425064	0.0489791
cg10097813	SLC25A3;SLC25A3;SLC25A3	NM_005888;NM_002635;NM_213611	TSS1500	0.0142421	0.0115857	-0.00265638	0.0197787	0.0531429
cg17791945			TSS200	0.0339155	0.0310596	-0.00285591	0.00638607	0.0589193
cg14878357	GOLPH3	NM_022130	TSS1500	0.0127119	0.00975987	-0.00295207	0.0265529	0.0508784
cg03125565	ZNF566;ZNF566;ZNF566;ZNF566	NM_001145343;NM_032838;NM_001145344;NM_001145345	TSS1500	0.038219	0.0351459	-0.00307311	0.0341387	0.0479518
cg08545398	C1orf83;TMEM59	NM_153035;NM_004872	TSS1500	0.0129624	0.00983097	-0.00313142	0.0895289	0.0902283
cg23260635	SNX27;SNX27	NM_030918;NM_030918	TSS200;5'UTR;1stExon	0.0140477	0.0108801	-0.00316762	0.0177375	0.0536943
cg23180534	COQ6;COQ6;COQ6;FAM161B	NM_182476;NM_182480;NM_182476;NM_152445	TSS200;5'UTR;1stExon;Body	0.0124756	0.00924602	-0.00322954	0.0146555	0.0546429
cg27341608	U2AF2;U2AF2	NM_007279;NM_001012478	TSS1500	0.0158165	0.0125532	-0.00326327	0.0152663	0.0532921
cg05054898	LOC152217;NCBP2;NCBP2	NR_024388;NM_001042540;NM_007362	TSS1500;5'UTR;1stExon	0.0175912	0.0142971	-0.00329416	0.0346825	0.0485821
cg26607641	CDC20;CDC20	NM_001255;NM_001255	TSS1500;5'UTR;1stExon	0.0197461	0.0162941	-0.00345206	0.0160851	0.0533671
cg27597504	LRRC20;LRRC20;LRRC20;LRRC20;LRRC20	NM_018239;NM_018239;NM_207119;NM_018205;NM_018205	5'UTR;1stExon;Body	0.0141778	0.0107143	-0.0034635	0.056294	0.0568267
cg01774050	PEX12	NM_000286	TSS1500	0.0797172	0.0762189	-0.00349829	0.0447558	0.0493035
cg11950805	CDC20	NM_001255	TSS1500	0.0212404	0.0177048	-0.00353562	0.0600019	0.0605361
cg06172918	THTPA;THTPA;THTPA;THTPA	NM_001126339;NM_024328;NR_023314;NM_024328	TSS1500;5'UTR;1stExon;Body	0.0409408	0.0373569	-0.00358387	0.0280414	0.0502474
cg06870284	ANTXR1;ANTXR1;ANTXR1	NM_018153;NM_053034;NM_032208	TSS1500	0.0320444	0.0284524	-0.00359201	0.0403068	0.0476923
cg26071746	NCAPG;DCAF16	NM_022346;NM_017741	TSS1500	0.0156452	0.0120202	-0.003625	0.0210509	0.0513153
cg04604276	HNRNPR;HNRNPR;HNRNPR;HNRNPR;HNRNPR;HNRNPR;HNRNPR;HNRNPR	NM_001102397;NM_001102399;NM_001102398;NM_001102399;NM_001102398;NM_005826;NM_005826;NM_001102397	5'UTR;1stExon	0.0164268	0.0127982	-0.00362861	0.0289178	0.0503835
cg22710840	FAM72D	NM_207418	TSS1500	0.0142548	0.0106043	-0.00365052	0.00337573	0.0677571
cg02354839	BTF3;BTF3	NM_001207;NM_001037637	TSS1500	0.0203279	0.0166743	-0.00365359	0.0397492	0.0483486
cg08072574	AP2A1;AP2A1	NM_014203;NM_130787	TSS1500	0.0171024	0.0133885	-0.00371384	0.0258917	0.0504368
cg23873872	EEF1A1	NM_001402	TSS1500;5'UTR;Body	0.0144408	0.0106876	-0.00375312	0.0467578	0.0499711
cg23672291	GTF2F2	NM_004128	1stExon	0.0250292	0.0212384	-0.00379083	0.0468341	0.0498705
cg13618137			1stExon	0.980531	0.976672	-0.0038593	0.0186239	0.0541243
cg03647327	TRIM27	NM_006510	1stExon	0.0483412	0.0444474	-0.00389383	0.049861	0.0516667
cg04571742	VPRBP;VPRBP	NM_014703;NM_014703	5'UTR;1stExon	0.0162922	0.0123733	-0.00391888	0.0137342	0.0560354
cg22029709	ZNF451;ZNF451;ZNF451;ZNF451	NM_001031623;NM_001031623;NM_015555;NM_015555	TSS200;5'UTR;1stExon	0.0284445	0.024521	-0.00392353	0.0387183	0.048398
cg11642927	DDX46	NM_014829	TSS1500	0.0138617	0.0099216	-0.00394015	0.0232047	0.0505744
cg07636037	WDR6	NM_018031	1stExon	0.0216543	0.0177012	-0.00395307	0.0369579	0.0476748
cg21336547	AKAP8;AKAP8	NM_005858;NM_005858	TSS200;5'UTR;1stExon	0.0142595	0.0102934	-0.00396605	0.0314432	0.0484777
cg12518410	LOC100287216;SH3RF3	NR_029193;NM_001099289	TSS200;1stExon;3'UTR	0.0149725	0.0110036	-0.00396895	0.058245	0.0588185
cg03650474	LCOR;LCOR;LCOR;LCOR	NM_001170766;NM_001170765;NM_032440;NM_032440	5'UTR;1stExon;Body	0.0171839	0.0131861	-0.00399785	0.0347748	0.0484121
cg12727528	TM2D3;TM2D3	NM_078474;NM_025141	1stExon	0.0207701	0.0167314	-0.00403866	0.00293315	0.0817759
cg23917860	GTF2F1	NM_002096	TSS1500	0.0251081	0.0210593	-0.00404881	0.026145	0.0499465
cg02969452	PNN;PNN	NM_002687;NM_002687	TSS200;5'UTR;1stExon	0.0129808	0.00891825	-0.00406259	0.0174138	0.0520872
cg16442226	GAS2L1;GAS2L1;GAS2L1	NM_006478;NM_152236;NM_152237	TSS1500	0.0208682	0.0168008	-0.00406736	0.04727	0.0496041
cg26656136	ANKRD42	NM_182603	TSS1500	0.0137157	0.00958699	-0.00412867	0.053219	0.05406
cg21454030	NCAPG;DCAF16;NCAPG	NM_022346;NM_017741;NM_022346	TSS200;5'UTR;1stExon	0.0207181	0.0165843	-0.00413384	0.0196011	0.053959
cg10667044	EIF4B;EIF4B	NM_001417;NM_001417	TSS200;5'UTR;1stExon	0.0135185	0.00934015	-0.00417834	0.00497475	0.0642683
cg03456872	ZNRF3;ZNRF3	NM_032173;NM_032173	1stExon	0.0141954	0.0100157	-0.00417975	0.00886349	0.0590415
cg18497098	UBE2CBP	NM_198920	TSS200	0.0158649	0.0116451	-0.00421981	0.0362639	0.0476285
cg24627793	ACTG1	NM_001614	Body;3'UTR	0.0165459	0.0123026	-0.00424333	0.0503687	0.0515656
cg06222550	NEDD1;NEDD1;NEDD1;NEDD1	NM_152905;NM_001135175;NM_001135176;NM_001135177	TSS1500	0.0524437	0.0481922	-0.00425147	0.0327069	0.0492663
cg19538517	SEC61A1;SEC61A1	NM_013336;NM_013336	TSS200;5'UTR;1stExon	0.0194551	0.0151942	-0.00426087	0.0411328	0.0479445
cg27290624			TSS1500;5'UTR;Body	0.0144758	0.0102029	-0.00427293	0.0522341	0.0531429
cg04572259	GBAS	NM_001483	TSS200	0.0517264	0.0474478	-0.00427867	0.0196555	0.0536842
cg10692118	FMNL1	NM_005892	1stExon	0.0751167	0.0708266	-0.00429011	0.0207287	0.0524502
cg23989552	TNFRSF21	NM_014452	TSS1500;5'UTR;1stExon	0.0294854	0.0251905	-0.00429494	0.0399742	0.0480547
cg05267587	C17orf42	NM_024683	TSS1500	0.0526249	0.0483294	-0.0042955	0.0195495	0.0542367
cg12379948	WNT3	NM_030753	TSS1500	0.0151464	0.0108378	-0.0043086	0.0294055	0.0493531
cg13664345	RCL1	NM_005772	1stExon	0.0141788	0.00986956	-0.00430924	0.023782	0.0514844
cg25707253	C18orf21	NM_031446	TSS200	0.0364942	0.0321397	-0.00435449	0.0229035	0.0512877
cg08289409	ZNF417;ZNF417	NM_152475;NM_152475	TSS200;5'UTR;1stExon	0.0145329	0.0101688	-0.00436413	0.0264392	0.0492287
cg04855869	INTS7;DTL;INTS7	NM_015434;NM_016448;NM_015434	TSS1500;TSS200;5'UTR;1stExon;3'UTR	0.0590485	0.0546206	-0.00442794	0.046064	0.0494062
cg19341919	SCYL2;DEPDC4	NM_017988;NM_152317	1stExon	0.0168713	0.0124278	-0.00444351	0.0372733	0.0472894
cg08563677			5'UTR;1stExon	0.0498529	0.0453925	-0.00446041	0.0224352	0.0499024
cg09897338	NEK2	NM_002497	TSS1500	0.0150686	0.0106058	-0.00446272	0.0452851	0.0489642
cg13690962	C1orf9;C1orf9	NM_016227;NM_014283	TSS1500	0.0239869	0.0195104	-0.00447645	0.0159914	0.053707
cg11992021	CCDC123;C19orf40	NM_032816;NM_152266	TSS1500;Body	0.0225239	0.0180446	-0.00447926	0.0481041	0.0503904
cg00268518	NADSYN1	NM_018161	TSS1500	0.0186323	0.0141524	-0.00447989	0.035339	0.0475387
cg18989224	KIAA1632;KIAA1632	NM_020964;NM_020964	TSS200;5'UTR;1stExon	0.0816582	0.0771526	-0.00450559	0.0235213	0.0520494
cg10651319	FLJ42289;FLJ42289	NR_028140;NR_028139	TSS200;1stExon;3'UTR	0.024508	0.0199727	-0.00453528	0.0378874	0.0479856
cg19001794	HIC1;HIC1	NM_001098202;NM_006497	TSS1500	0.0454727	0.0409296	-0.00454314	0.028339	0.0496278
cg05357662	PANX1	NM_015368	TSS1500	0.0217492	0.0171813	-0.0045679	0.0278448	0.0508243
cg02286847	FKBP10;SC65	NM_021939;NM_006455	TSS1500	0.0264392	0.0218686	-0.00457059	0.0205207	0.0534638
cg16393726	MT3;MT3	NM_005954;NM_005954	TSS200;5'UTR;1stExon	0.0253111	0.020722	-0.00458902	0.0141728	0.0534638
cg24691105	DLEU2	NR_002612	TSS1500	0.016581	0.0119891	-0.00459187	0.0523582	0.0531085
cg19127283	TRIM71	NM_001039111	TSS200	0.0276358	0.0230235	-0.00461227	0.0372714	0.0473277
cg07981599	NFATC3;NFATC3;NFATC3;NFATC3	NM_173164;NM_173163;NM_173165;NM_004555	TSS1500	0.0162755	0.0116538	-0.00462171	0.00413597	0.0702667
cg01483882	TP53INP2	NM_021202	5'UTR;Body	0.0120972	0.00741996	-0.00467726	0.0296722	0.0503503
cg13174850	C14orf142;UBR7;UBR7;UBR7	NM_032490;NM_001100417;NM_175748;NM_001100417	TSS1500;5'UTR;1stExon	0.012002	0.00731665	-0.00468532	0.024541	0.0515992
cg06579192	C19orf56;MORG1;MORG1;MORG1;C19orf56	NM_016145;NM_032332;NM_001099737;NR_029375;NM_016145	TSS1500;TSS200;5'UTR;1stExon;Body	0.0405662	0.0358749	-0.00469126	0.0369879	0.0475972
cg15661337	KDSR	NM_002035	TSS1500	0.0155058	0.0108124	-0.0046934	0.0334213	0.0480414
cg19559248	RPLP2	NM_001004	TSS1500	0.0157684	0.0110731	-0.00469535	0.0390311	0.0478719
cg25740621	PSMD14;PSMD14	NM_005805;NM_005805	5'UTR;1stExon	0.0186741	0.0139785	-0.00469564	0.0286324	0.0508868
cg12401425	EXO1;EXO1;EXO1;EXO1	NM_006027;NM_130398;NM_130398;NM_003686	5'UTR;1stExon	0.0355511	0.0308552	-0.00469596	0.0493107	0.0508661
cg01885859	GALNT10	NM_198321	TSS1500	0.093405	0.0886981	-0.00470689	0.0308249	0.0499094
cg24078566	BMPR2;BMPR2	NM_001204;NM_001204	TSS1500;5'UTR;1stExon	0.0512517	0.0465131	-0.00473861	0.0298079	0.0501905
cg00472822	SLC38A1;SLC38A1;SLC38A1;SLC38A1	NM_001077484;NM_030674;NM_030674;NM_001077484	5'UTR;1stExon	0.0200464	0.0153034	-0.00474302	0.0247215	0.0512646
cg22884792	WNT1	NM_005430	TSS1500	0.0167536	0.0120018	-0.00475181	0.036361	0.0475092
cg09884257	TBC1D14;TBC1D14;TBC1D14	NM_001113361;NM_001113363;NM_020773	TSS1500;Body	0.0435844	0.0388235	-0.00476093	0.0214712	0.0500769
cg18576588	CRIP2;CRIP2	NM_001312;NM_001312	TSS200;5'UTR;1stExon;Body	0.0183824	0.0136178	-0.00476457	0.0447779	0.0492694
cg07796062	GTPBP5	NM_015666	5'UTR;Body	0.045169	0.0403916	-0.00477737	0.0452017	0.0490655
cg08374525	NIPBL;NIPBL;NIPBL;NIPBL	NM_133433;NM_015384;NM_015384;NM_133433	TSS200;5'UTR;1stExon	0.017962	0.0131794	-0.00478256	0.0411451	0.0479091
cg10363578	CHORDC1;CHORDC1;CHORDC1;CHORDC1	NM_001144073;NM_012124;NM_012124;NM_001144073	TSS1500;5'UTR;1stExon	0.0146707	0.00988461	-0.00478609	0.0287951	0.0505502
cg13391363	FLOT1	NM_005803	TSS1500	0.0247641	0.019965	-0.00479907	0.0293025	0.0495665
cg02961575	TBCCD1;TBCCD1	NM_018138;NM_001134415	5'UTR;Body	0.0154603	0.0106461	-0.00481416	0.0368464	0.0478307
cg20393609	ALKBH4;LRWD1	NM_017621;NM_152892	TSS1500;1stExon	0.0151495	0.0103229	-0.00482664	0.0177408	0.0535932
cg23085343	NFATC2;NFATC2;NFATC2;NFATC2;NFATC2	NM_012340;NM_012340;NM_001136021;NM_173091;NM_173091	TSS200;5'UTR;1stExon;Body	0.016219	0.011363	-0.00485592	0.00548798	0.0577007
cg24983561	DHX29;SKIV2L2;SKIV2L2	NM_019030;NM_015360;NM_015360	TSS1500;TSS200;5'UTR;1stExon	0.0172991	0.0124374	-0.00486169	0.0428541	0.0485246
cg02581554	KIF9;KIF9;KIF9;KLHL18	NM_001134878;NM_022342;NM_182902;NM_025010	1stExon	0.0607636	0.0559003	-0.00486335	0.0407208	0.0481941
cg09185809	OTUD7B;OTUD7B	NM_020205;NM_020205	5'UTR;1stExon	0.014445	0.00956167	-0.00488336	0.0141738	0.0533349
cg08266923	RUFY2;RUFY2;RUFY2	NM_017987;NM_017987;NM_001042417	TSS200;5'UTR;1stExon;Body	0.044421	0.0395304	-0.00489058	0.00526429	0.0608077
cg22188068	JUND	NM_005354	TSS1500;1stExon	0.0156855	0.0107538	-0.00493164	0.0341127	0.0479946
cg07217151	ALG14	NM_144988	1stExon	0.0183303	0.0133773	-0.00495303	0.0236532	0.0517653
cg01911237	ST3GAL1;ST3GAL1	NM_003033;NM_173344	5'UTR;Body	0.0129281	0.00797422	-0.00495391	0.035674	0.0484804
cg10673984	PPM1D	NM_003620	1stExon	0.016836	0.0118775	-0.0049585	0.00983924	0.0568705
cg20060089	DHX8	NM_004941	TSS200	0.02892	0.023959	-0.00496106	0.0215064	0.0523038
cg18540455	CLASP2;CLASP2	NM_015097;NM_015097	TSS1500	0.0167334	0.0117654	-0.00496801	0.0183031	0.0519307
cg02125727	NFXL1	NM_152995	TSS1500	0.0165113	0.0115253	-0.00498604	0.00702145	0.0595
cg06749098	SNHG9;RPS2;SNORA78	NR_003142;NM_002952;NR_003020	TSS1500;TSS200;5'UTR;Body	0.0160596	0.0110664	-0.00499313	0.0339801	0.0482099
cg07007807	RNFT2;C12orf49;RNFT2;RNFT2;RNFT2	NM_032814;NM_024738;NM_032814;NM_001109903;NM_001109903	TSS1500;5'UTR;1stExon	0.0213669	0.0163728	-0.00499413	0.0408768	0.0481225
cg18865999	PCYOX1	NM_016297	1stExon	0.046524	0.0415132	-0.00501084	0.0457711	0.0497102
cg20353465	ABHD1	NM_032604	TSS1500	0.0456021	0.0405895	-0.00501258	0.0306554	0.0503193
cg08627604	NUP155;NUP155	NM_004298;NM_153485	TSS200	0.0141418	0.0091286	-0.00501319	0.0292304	0.0497818
cg06119536	SLTM;SLTM	NM_001013843;NM_024755	TSS1500	0.0410533	0.0360322	-0.00502104	0.0359275	0.0481931
cg00003202	RFX5;RFX5	NM_000449;NM_001025603	TSS1500;5'UTR;Body	0.0194765	0.0144439	-0.00503259	0.0163675	0.0527
cg06684939	RNF181	NM_016494	TSS1500	0.0478581	0.0428088	-0.00504933	0.039003	0.0479091
cg04372321	DGKQ	NM_001347	TSS200	0.0187159	0.0136602	-0.00505573	0.0180789	0.0525055
cg07963760	NOTCH2;NOTCH2	NM_024408;NM_024408	TSS200;5'UTR;1stExon	0.0307734	0.0257107	-0.00506263	0.00495926	0.0653306
cg20793087	C3orf71;ARIH2	NM_001123040;NM_006321	1stExon	0.0544841	0.0494144	-0.0050697	0.0399958	0.0479818
cg19432894	DNAJA1;DNAJA1	NM_001539;NM_001539	TSS1500;5'UTR;1stExon	0.0203577	0.0152869	-0.00507079	0.045368	0.0488969
cg00251536	KIF2C	NM_006845	TSS200	0.0254863	0.0204074	-0.00507895	0.0213224	0.0503809
cg05827267	NHP2L1;NHP2L1	NM_001003796;NM_001003796	TSS200;5'UTR;1stExon	0.0192056	0.0141202	-0.00508536	0.0316863	0.0493099
cg19168961	CHAC1;CHAC1;CHAC1;CHAC1	NM_024111;NM_024111;NM_001142776;NM_001142776	TSS200;5'UTR;1stExon	0.0201012	0.0150002	-0.005101	0.0073749	0.0570464
cg00643862	GBX1	NM_001098834	TSS1500	0.0742867	0.069173	-0.00511371	0.0259304	0.0502518
cg05633854	NR2C1;NR2C1;NR2C1	NM_001032287;NM_001127362;NM_003297	5'UTR;Body	0.0233025	0.0181801	-0.00512243	0.0380583	0.0478328
cg05371867	TMEM49;PTRH2;PTRH2	NM_030938;NM_016077;NM_016077	5'UTR;1stExon	0.0556132	0.0504451	-0.00516813	0.0380432	0.0478709
cg26937389	DHRS3	NM_004753	TSS1500	0.0570082	0.0518302	-0.00517805	0.00701941	0.0598216
cg22637872	THAP11;CENPT	NM_020457;NM_025082	TSS1500;5'UTR;Body	0.0624321	0.0572511	-0.00518101	0.0145319	0.0548958
cg24458428	TMEM57	NM_018202	TSS1500	0.0557543	0.0505601	-0.00519415	0.0283108	0.0497953
cg06492206	SLC19A2;SLC19A2	NM_006996;NM_006996	TSS200;5'UTR;1stExon	0.0406803	0.0354766	-0.0052037	0.0107719	0.0566482
cg10241288	MAP3K7;MAP3K7;MAP3K7;MAP3K7	NM_145331;NM_145333;NM_145332;NM_003188	TSS1500	0.0580764	0.0528686	-0.0052078	0.0299268	0.0498738
cg03263514	GP1BB;SEPT5	NM_000407;NM_002688	TSS1500;TSS200;5'UTR;Body	0.0160445	0.0108336	-0.00521098	0.0278662	0.0507079
cg21691089	ENO1;ENO1	NM_001428;NM_001428	TSS1500;5'UTR;1stExon	0.0165944	0.0113826	-0.00521183	0.0103977	0.053959
cg21424904	GRK6;GRK6;GRK6	NM_002082;NM_001004106;NM_001004105	TSS1500	0.0725039	0.0672838	-0.0052201	0.0212943	0.0504574
cg04018299	ADAM15;ADAM15;ADAM15;ADAM15;ADAM15;ADAM15	NM_003815;NM_207196;NM_207197;NM_207195;NM_207191;NM_207194	TSS1500;TSS200;Body;3'UTR	0.0142431	0.00901734	-0.00522577	0.0169473	0.0536467
cg05291385	CCT7;CCT7;CCT7;C2orf7;CCT7;CCT7;CCT7	NR_029402;NM_001166285;NM_006429;NM_032319;NM_001009570;NR_029403;NM_001166284	TSS1500	0.0262528	0.0209964	-0.00525643	0.0205132	0.0537233
cg08315050	DPP3;DPP3	NM_005700;NM_130443	5'UTR;1stExon	0.0158423	0.0105712	-0.00527113	0.0209505	0.0518766
cg03931078	WIPI1	NM_017983	TSS1500	0.0230411	0.017769	-0.00527208	0.016568	0.0553025
cg20172280	OLFML2B;OLFML2B	NM_015441;NM_015441	TSS1500;5'UTR;1stExon	0.0465816	0.0413084	-0.00527322	0.0315062	0.0498443
cg17412602	POU3F1	NM_002699	TSS1500	0.0189496	0.0136569	-0.0052927	0.027997	0.0503618
cg01541398	CACNG1	NM_000727	1stExon	0.968676	0.963377	-0.00529866	0.041927	0.0483627
cg02675375	MND1	NM_032117	TSS1500	0.0159022	0.0105882	-0.00531401	0.0349652	0.0480756
cg24010988	OOEP	NM_001080507	TSS200	0.989192	0.983876	-0.00531592	0.024605	0.0515319
cg24533690	LDB1	NM_001113407	TSS1500	0.0564043	0.0510715	-0.00533277	0.040822	0.0481582
cg20132173	ACTL6A;ACTL6A;ACTL6A	NM_177989;NM_178042;NM_004301	5'UTR;Body	0.0613838	0.0560495	-0.00533429	0.0176651	0.0541027
cg15543281	B3GALT4;B3GALT4	NM_003782;NM_003782	TSS200;5'UTR;1stExon	0.0196298	0.0142954	-0.00533435	0.0518254	0.0532461
cg23705032	NUDT5;CDC123;NUDT5	NM_014142;NM_006023;NM_014142	TSS1500;5'UTR;1stExon	0.0431851	0.0378356	-0.0053495	0.0357015	0.0484391
cg21101051	TMEM150A;TMEM150A;TMEM150A	NR_033179;NM_001031738;NM_153342	TSS1500;TSS200;5'UTR;1stExon	0.0229602	0.0176027	-0.00535756	0.00827094	0.0559646
cg10274403	LRRC50;HSDL1;HSDL1	NM_178452;NM_031463;NM_001146051	TSS1500	0.0257549	0.0203955	-0.00535936	0.0428656	0.04849
cg15942720	TMX1;TMX1	NM_030755;NM_030755	TSS200;5'UTR;1stExon	0.0233308	0.0179546	-0.00537624	0.00959178	0.0592135
cg18944910	DAXX;DAXX;DAXX;DAXX;DAXX;DAXX;DAXX	NM_001141969;NM_001141969;NR_024517;NM_001141970;NM_001350;NM_001141970;NM_001350	TSS1500;TSS200;5'UTR;1stExon	0.0178177	0.0124291	-0.00538858	0.0384122	0.0474925
cg23414876	HSF4;HSF4;HSF4;HSF4;FBXL8	NM_001040667;NM_001040667;NM_001538;NM_001538;NM_018378	TSS1500;5'UTR;1stExon;Body	0.0701827	0.0647915	-0.00539119	0.0255626	0.0507481
cg08243778	PPP2R5A	NM_006243	TSS1500	0.0346758	0.0292843	-0.00539149	0.0254752	0.0490994
cg00320645	EIF4EBP2	NM_004096	TSS1500	0.0165721	0.0111747	-0.00539742	0.0159082	0.0542833
cg00751156	CHP;EXD1	NM_007236;NM_152596	TSS1500;TSS200	0.0354315	0.0300289	-0.00540265	0.030662	0.0502162
cg16920123	C8G;FBXW5	NM_000606;NM_018998	TSS1500	0.0152188	0.00980399	-0.00541483	0.0177837	0.0532921
cg26238604	C19orf51	NM_178837	TSS1500;TSS200;5'UTR;1stExon	0.055776	0.0503305	-0.00544555	0.00341017	0.065875
cg24102726	CASZ1;CASZ1	NM_001079843;NM_017766	5'UTR;Body	0.016515	0.0110596	-0.00545545	0.0406272	0.0483378
cg02699694	MBOAT2	NM_138799	TSS1500	0.0198533	0.0143971	-0.00545624	0.0695299	0.0702667
cg03357180	IGFBP7	NM_001553	TSS200;5'UTR;Body	0.0224532	0.016992	-0.00546121	0.0417407	0.048504
cg26785250	NUP210	NM_024923	1stExon	0.0186262	0.0131609	-0.00546531	0.0345837	0.0486675
cg15001673	RBM33	NM_053043	TSS1500	0.0154003	0.00993157	-0.00546876	0.0364949	0.0471549
cg15635442	EML3;ROM1;ROM1	NM_153265;NM_000327;NM_000327	TSS1500;5'UTR;1stExon	0.0330781	0.0275811	-0.00549699	0.0071001	0.0582474
cg17349753	RTN4RL2	NM_178570	TSS1500	0.0414455	0.0359401	-0.00550534	0.0311164	0.0491585
cg06019692	MPHOSPH8;MPHOSPH8	NM_017520;NM_017520	TSS200;5'UTR;1stExon	0.0222976	0.0167897	-0.00550785	0.0288187	0.0504945
cg26074535	DDX46;DDX46	NM_014829;NM_014829	TSS200;5'UTR;1stExon	0.0368782	0.0313568	-0.00552138	0.0286027	0.0509433
cg19498844	POFUT2;POFUT2;LOC642852;POFUT2	NR_004858;NM_015227;NR_026943;NM_133635	TSS200	0.0209377	0.0153969	-0.00554083	0.0218465	0.05115
cg16672503	EDC4	NM_014329	TSS200;5'UTR;1stExon	0.0202396	0.0146698	-0.00556982	0.028037	0.0503045
cg07217075	BFSP1;BFSP1	NM_001161705;NM_001195	1stExon;Body	0.0193506	0.0137737	-0.00557684	0.0387305	0.04836
cg06544141	TRNP1	NM_001013642	1stExon	0.0244905	0.0188821	-0.00560838	0.0359756	0.0480304
cg22427598	ZCCHC3	NM_033089	1stExon	0.0384035	0.03278	-0.0056235	0.0335901	0.0491802
cg21987316	PPT2;PPT2;PPT2	NM_005155;NM_138717;NM_005155	TSS1500;5'UTR;1stExon;Body;3'UTR	0.025074	0.0194457	-0.00562831	0.0120261	0.0556364
cg17707635	RAPGEF3;RAPGEF3;RAPGEF3	NM_006105;NM_001098532;NM_001098531	TSS1500	0.0216634	0.0160264	-0.00563696	0.0332239	0.0483083
cg05295236	PAOX;PAOX;PAOX	NM_152911;NM_207128;NM_207127	TSS1500	0.0385045	0.0328655	-0.00563896	0.0279611	0.0504766
cg06244522	MIS12;DERL2	NM_024039;NM_016041	TSS1500;5'UTR;Body	0.0190489	0.0133822	-0.0056667	0.0496896	0.0517343
cg08151750	FNDC4;GCKR	NM_022823;NM_001486	TSS1500	0.0234974	0.0178239	-0.00567346	0.0349925	0.0480339
cg18275142	FAM168B;FAM168B	NM_001009993;NM_001009993	5'UTR;1stExon	0.026229	0.0205316	-0.00569746	0.0125745	0.0572507
cg04925803	NMT2	NM_004808	1stExon	0.0522391	0.0465404	-0.00569867	0.0256832	0.0505609
cg16094925	TROVE2;UCHL5;TROVE2;TROVE2;UCHL5	NM_001042369;NM_015984;NM_001042370;NM_004600;NM_015984	TSS200;5'UTR;1stExon;Body;3'UTR	0.0139184	0.00818084	-0.00573761	0.0105698	0.0583591
cg27255678	LZTS2	NM_032429	5'UTR;1stExon	0.0195349	0.0137972	-0.00573764	0.0146773	0.0545172
cg02573121	NSUN4	NM_199044	TSS200;5'UTR;1stExon	0.0157876	0.010043	-0.0057446	0.030594	0.0505268
cg19335943	FANCE	NM_021922	TSS1500	0.0540832	0.0483374	-0.00574586	0.0243646	0.0499263
cg11383397	C1orf135	NM_024037	TSS1500	0.0251643	0.0193774	-0.00578692	0.0254218	0.049283
cg13814485	FLJ45983;GATA3;GATA3;FLJ45983	NR_024256;NM_002051;NM_001002295;NR_024255	TSS200	0.0263547	0.0205562	-0.00579854	0.0337529	0.0486902
cg20272507	ADAL;ADAL;LCMT2;LCMT2	NM_001159280;NM_001012969;NM_014793;NM_014793	TSS200;5'UTR;1stExon	0.017241	0.0114256	-0.00581543	0.0310033	0.0494062
cg14831746	MCRS1;MCRS1	NM_006337;NM_001012300	TSS1500;5'UTR;Body	0.0430413	0.0372251	-0.00581622	0.00321798	0.0741094
cg02574421	MFAP2;MFAP2;MFAP2;MFAP2	NM_001135248;NM_017459;NM_001135247;NM_002403	5'UTR;Body	0.0498676	0.0440506	-0.00581698	0.014444	0.0518361
cg26309303	FAM115A;FAM115A	NM_014719;NM_014719	5'UTR;1stExon;Body	0.0622261	0.0563888	-0.00583731	0.0382989	0.0475301
cg22082564	UMPS;UMPS	NM_000373;NM_000373	TSS200;5'UTR;1stExon	0.0183196	0.0124554	-0.00586413	0.028124	0.0501336
cg13321746	AP2S1;AP2S1;AP2S1;AP2S1	NM_004069;NM_021575;NM_021575;NM_004069	TSS200;5'UTR;1stExon	0.0621983	0.0563236	-0.00587471	0.0259094	0.0503133
cg26340084	LOC653113	NR_024254	1stExon;3'UTR	0.0205675	0.0146917	-0.00587581	0.0365323	0.0483846
cg03418289	LIX1L;LIX1L	NM_153713;NM_153713	TSS200;5'UTR;1stExon	0.0481001	0.0422044	-0.00589566	0.0103134	0.0541438
cg23273214	IL27RA	NM_004843	1stExon	0.0332752	0.0273497	-0.00592549	0.0305495	0.0505789
cg04021674	BCL2L11;BCL2L11;BCL2L11;BCL2L11;BCL2L11;BCL2L11	NM_006538;NM_138621;NM_207002;NM_138621;NM_207002;NM_006538	5'UTR;1stExon	0.0625169	0.0565908	-0.00592615	0.0142551	0.0529522
cg18533883	NPPB	NM_002521	TSS1500	0.0206548	0.0147072	-0.0059476	0.0597072	0.0606134
cg21975824	RBM26	NM_022118	TSS1500;5'UTR;Body	0.0163861	0.0104237	-0.0059624	0.0335213	0.0493156
cg24787081	CDKN2AIP	NM_017632	TSS1500	0.0807654	0.0747978	-0.0059676	0.0176083	0.054413
cg04528069	DUS2L;DDX28;DDX28	NM_017803;NM_018380;NM_018380	TSS200;5'UTR;1stExon	0.0201551	0.0141793	-0.00597573	0.0201038	0.052351
cg25851842	TGFB2;TGFB2	NM_003238;NM_001135599	TSS1500;5'UTR;1stExon	0.0316093	0.0255846	-0.00602467	0.0317179	0.049214
cg13042536	BRMS1L;BRMS1L	NM_032352;NM_032352	TSS200;5'UTR;1stExon	0.0144536	0.00841421	-0.00603943	0.0462829	0.0493058
cg24680863	YTHDC2	NM_022828	1stExon	0.0283512	0.0222899	-0.00606124	0.019814	0.0528763
cg11315754	ISLR2;ISLR2;LOC283731;ISLR2;ISLR2;ISLR2	NM_001130136;NM_001130138;NR_027073;NM_020851;NM_020851;NM_001130137	TSS1500;5'UTR;1stExon;Body	0.0181351	0.0120701	-0.006065	0.00745376	0.0561777
cg16130600	ING3;ING3	NM_019071;NM_198267	TSS1500	0.0580198	0.0519411	-0.00607865	0.0427364	0.0486984
cg23927367	THYN1;THYN1;ACAD8;THYN1;THYN1;THYN1;THYN1	NM_199298;NM_014174;NM_014384;NM_001037304;NM_014174;NM_001037305;NM_199297	TSS1500;TSS200;5'UTR;1stExon;Body	0.0548985	0.0488071	-0.00609142	0.033208	0.0483531
cg08931102	TMEM208;TMEM208;LRRC29;LRRC29	NM_014187;NM_014187;NM_001004055;NM_012163	TSS200;5'UTR;1stExon	0.0203594	0.0142654	-0.006094	0.0343343	0.0476543
cg06842519	SYDE2	NM_032184	TSS1500	0.0199335	0.0138297	-0.00610381	0.00648816	0.0568024
cg02873700	RPL36AL;MGAT2;MGAT2	NM_001001;NM_002408;NM_002408	TSS1500;5'UTR;1stExon	0.0162375	0.0101295	-0.00610793	0.0186392	0.054027
cg06579829	RPS6KB1;TUBD1;RPS6KB1	NM_003161;NM_016261;NM_003161	TSS200;5'UTR;1stExon	0.0678524	0.06174	-0.00611238	0.034193	0.0478664
cg01850767	C21orf45	NM_018944	1stExon	0.0185331	0.0124144	-0.00611872	0.0124845	0.0531429
cg02972334	CYP51A1;CYP51A1	NM_001146152;NM_000786	TSS1500	0.0176053	0.0114767	-0.0061286	0.0359737	0.0480709
cg04076444	KIAA0182;KIAA0182	NM_014615;NM_001134473	TSS200;5'UTR;Body	0.0182301	0.0120961	-0.006134	0.0648126	0.0653721
cg06073402	DBF4B;DBF4B;DBF4B;DBF4B	NM_025104;NM_145663;NM_025104;NM_145663	TSS200;5'UTR;1stExon	0.0126981	0.00656105	-0.00613701	0.00468282	0.0693421
cg19599202	MLEC	NM_014730	TSS1500	0.0263355	0.0201761	-0.00615936	0.0153317	0.0530537
cg26694616	MAP2K3	NM_145109	TSS1500	0.0218583	0.0156929	-0.00616543	0.00999443	0.055669
cg05152925	FKBP3;FANCM;FKBP3	NM_002013;NM_020937;NM_002013	TSS200;5'UTR;1stExon	0.0214761	0.0152958	-0.00618032	0.0161525	0.0532547
cg12463053	ZNF644;ZNF644;ZNF644	NM_032186;NM_201269;NM_016620	5'UTR;Body	0.031089	0.0249076	-0.00618142	0.0110709	0.0548612
cg12955583	KNDC1	NM_152643	1stExon	0.0220915	0.0159019	-0.00618965	0.00191283	0.093
cg06641013	PDE6D	NM_002601	TSS1500	0.0539665	0.0477503	-0.00621619	0.029435	0.0491942
cg15832292	MANEA	NM_024641	5'UTR;Body	0.0737594	0.0675127	-0.00624671	0.0234826	0.0501559
cg12319602			1stExon;3'UTR	0.0185037	0.0122307	-0.006273	0.0237836	0.0514146
cg04344119	CHD4	NM_001273	TSS1500;5'UTR;Body	0.0806028	0.074329	-0.00627382	0.010016	0.0554737
cg19863760	RTKN;RTKN;RTKN;RTKN;RTKN	NM_001015056;NM_033046;NM_001015056;NM_033046;NM_001015055	TSS1500;5'UTR;1stExon;Body	0.0363481	0.0300734	-0.00627468	0.00992373	0.0562633
cg07202210			5'UTR;1stExon	0.0180222	0.0117411	-0.00628107	0.023901	0.0510686
cg12062464	KAT2B;KAT2B	NM_003884;NM_003884	TSS1500;5'UTR;1stExon	0.0141629	0.00787251	-0.00629041	0.0109658	0.0552095
cg22221490	ENO1;ENO1	NM_001428;NM_001428	TSS1500;5'UTR;1stExon	0.031497	0.0252045	-0.00629252	0.0344469	0.0475699
cg19000365			TSS200	0.0460788	0.0397569	-0.00632182	0.0325629	0.0495
cg20149493	PDCD5	NM_004708	TSS1500	0.0673275	0.0609971	-0.00633039	0.0338876	0.0483834
cg20062650	LOC387763	NM_001145033	TSS1500	0.0222527	0.0159122	-0.00634052	0.0201449	0.0520923
cg18374708	MED11	NM_001001683	TSS200	0.0210161	0.0146717	-0.00634435	0.0149728	0.0540205
cg20164253	GFI1;GFI1	NM_001127216;NM_005263	5'UTR;Body	0.0177323	0.0113859	-0.00634642	0.0682893	0.0683024
cg14967868	SPATA4;SPATA4	NM_144644;NM_144644	TSS200;5'UTR;1stExon	0.0384479	0.0320932	-0.00635472	0.012616	0.0564643
cg01386883	CACNA1D;CACNA1D;CACNA1D;CACNA1D;CACNA1D;CACNA1D	NM_001128840;NM_001128839;NM_001128839;NM_001128840;NM_000720;NM_000720	TSS200;5'UTR;1stExon	0.0941707	0.0878152	-0.00635541	0.0327975	0.0489428
cg02394989	HSPH1	NM_006644	TSS1500	0.0427244	0.036355	-0.00636942	0.0340758	0.0481235
cg22518630	TDRD3;TDRD3;TDRD3	NM_001146071;NM_030794;NM_001146070	5'UTR;Body	0.0381547	0.0317692	-0.00638554	0.0157531	0.0549913
cg21361702	REPIN1;REPIN1;REPIN1	NM_001099696;NM_013400;NM_001099695	TSS1500	0.0202491	0.0138315	-0.00641754	0.00978601	0.0572826
cg10063260	XRCC3;XRCC3;ZFYVE21;XRCC3	NM_001100119;NM_001100118;NM_024071;NM_005432	TSS1500	0.0261235	0.0196965	-0.00642698	0.0199162	0.0526123
cg17519650	OTX1	NM_014562	5'UTR;Body	0.0231056	0.0166782	-0.00642741	0.0328632	0.0487143
cg11008243	KCNQ5;KCNQ5;KCNQ5;KCNQ5;KCNQ5	NM_001160133;NM_019842;NM_001160134;NM_001160130;NM_001160132	TSS1500	0.0534438	0.0470083	-0.00643544	0.0401372	0.0478366
cg16090885	MARK3;MARK3;MARK3;MARK3;MARK3	NM_001128918;NM_001128921;NM_002376;NM_001128919;NM_001128920	TSS1500	0.0204876	0.0140466	-0.006441	0.0367323	0.0480271
cg00477061	C18orf22	NM_024805	1stExon	0.0576259	0.0511807	-0.00644521	0.0217278	0.051682
cg04155348	TRIM62;TRIM62	NM_018207;NM_018207	TSS1500;5'UTR;1stExon	0.0595661	0.0531169	-0.00644914	0.016434	0.0525904
cg01547742	PSMB9;PSMB9;TAP1	NM_002800;NM_148954;NM_000593	TSS1500;1stExon	0.0601177	0.0536672	-0.00645046	0.0312487	0.0489132
cg20700278	TADA2B;CCDC96;TADA2B	NM_152293;NM_153376;NM_152293	TSS1500;TSS200;5'UTR;1stExon;Body;3'UTR	0.0181021	0.0116347	-0.00646743	0.019522	0.0544234
cg17260725	CCNB2	NM_004701	TSS200;5'UTR;1stExon	0.0586751	0.0521959	-0.00647919	0.00323276	0.0729692
cg21881116	LEPRE1;LEPRE1;C1orf50	NM_001146289;NM_022356;NM_024097	TSS1500;TSS200	0.0588786	0.0523853	-0.00649334	0.00982009	0.0570758
cg05608716	MMP25	NM_022468	TSS1500	0.0170402	0.0105306	-0.00650957	0.0122979	0.0538977
cg27193704	ITPR3;ITPR3	NM_002224;NM_002224	TSS1500;5'UTR;1stExon	0.0175257	0.0110047	-0.00652097	0.0296042	0.0504574
cg01756327	PRPSAP1	NM_002766	TSS1500	0.018037	0.0115111	-0.00652592	0.0303059	0.0494062
cg22721468	SH3BP5L	NM_030645	TSS200;5'UTR;1stExon;Body;3'UTR	0.035483	0.0289438	-0.00653917	0.0339363	0.0482965
cg18007524	MRPL33;MRPL33	NM_145330;NM_004891	1stExon	0.0552871	0.0487331	-0.00655399	0.0248221	0.051
cg08571229	FAM149B1;ECD;ECD;ECD;ECD;ECD;ECD;ECD	NM_173348;NM_001135753;NM_001135753;NR_024203;NM_001135752;NM_001135752;NM_007265;NM_007265	TSS1500;5'UTR;1stExon;3'UTR	0.0342431	0.027665	-0.00657807	0.00828511	0.0557181
cg11814370	PCGF6;PCGF6	NM_032154;NM_001011663	TSS200	0.0239562	0.0173623	-0.00659392	0.0334885	0.0479531
cg17269430	GPR137B	NM_003272	TSS1500	0.0344479	0.0278483	-0.00659956	0.0352344	0.0477026
cg27402499	METTL6;EAF1	NM_152396;NM_033083	TSS1500;5'UTR;1stExon	0.0250761	0.0184719	-0.00660416	0.0254454	0.0492217
cg07623702	ZSWIM7;ZSWIM7;TTC19	NM_001042698;NM_001042697;NM_017775	TSS1500;Body	0.0442737	0.0376567	-0.006617	0.0535164	0.0550445
cg02460426	PPT2;PPT2;PPT2	NM_005155;NM_138717;NM_005155	TSS1500;TSS200;5'UTR;1stExon;Body	0.0512411	0.0445913	-0.0066498	0.00929324	0.0558
cg01421405	SNX32;SNX32	NM_152760;NM_152760	TSS200;5'UTR;1stExon	0.0310866	0.0244279	-0.00665869	0.0349559	0.0481174
cg06220161	BET1	NM_005868	TSS200	0.063568	0.0568949	-0.00667304	0.0210072	0.0516345
cg06963648	LRP10	NM_014045	TSS1500	0.0172693	0.0105905	-0.00667874	0.0261707	0.0498255
cg11140440	FDXR;FDXR	NM_024417;NM_004110	TSS200	0.028596	0.0219076	-0.00668846	0.0331824	0.048398
cg27568321	AP1AR;AP1AR	NM_018569;NM_001128426	TSS1500	0.0767609	0.0700716	-0.00668932	0.0289945	0.050273
cg25776255	SLC10A7;SLC10A7	NM_001029998;NM_032128	TSS1500	0.0274482	0.0207494	-0.00669881	0.0101055	0.0545172
cg05523455	C9orf96;SURF4	NM_153710;NM_033161	TSS1500;TSS200	0.100278	0.0935779	-0.00670023	0.0250664	0.0500316
cg16561266	LOC146880;LOC146880	NR_026899;NR_027487	TSS200;Body;3'UTR	0.0397551	0.0330511	-0.00670407	0.0464221	0.049106
cg25153601	FAM43A	NM_153690	TSS1500	0.0193763	0.0126596	-0.00671666	0.0353635	0.0474979
cg16426482	RRN3P1	NR_003370	TSS1500	0.0208348	0.014116	-0.00671875	0.0301921	0.0495094
cg25350416	GLS	NM_014905	1stExon	0.0506473	0.0439175	-0.0067298	0.0174693	0.0516865
cg01214989	ZNF606	NM_025027	TSS1500;5'UTR;Body	0.0550871	0.0483547	-0.00673238	0.0211589	0.051
cg18780730	LOC400657	NR_024484	TSS200	0.0146944	0.00795393	-0.00674044	0.00406281	0.0718636
cg06639121	C1orf109	NM_017850	TSS1500	0.0208751	0.0141227	-0.00675242	0.0468168	0.0499375
cg11017065	FLI1;FLI1	NM_002017;NM_001167681	5'UTR;Body;3'UTR	0.0208063	0.0140425	-0.0067638	0.0318204	0.0489284
cg00065408	CACNB3	NM_000725	TSS1500;5'UTR;1stExon;Body	0.0680511	0.0612815	-0.00676962	0.0473644	0.049538
cg11197015	BNIP3	NM_004052	TSS1500	0.0195404	0.0127648	-0.0067756	0.0228034	0.0515787
cg08215575	STARD7	NM_020151	TSS1500;5'UTR;Body	0.0243165	0.0175264	-0.00679004	0.0527871	0.0540949
cg03449389	BYSL;MED20	NM_004053;NM_004275	TSS1500;1stExon	0.0944531	0.0876202	-0.00683283	0.0405745	0.0483739
cg13576809	PNKD;AAMP;PNKD	NM_001077399;NM_001087;NM_015488	TSS1500;TSS200	0.0160479	0.00921224	-0.00683569	0.000397829	0
cg19853229	PLEKHG2;PLEKHG2	NM_022835;NM_022835	TSS1500;5'UTR;1stExon	0.0592647	0.0524075	-0.0068572	0.0121181	0.0548324
cg26695010	EFEMP2	NM_016938	TSS1500	0.0208195	0.0139523	-0.00686724	0.0306791	0.0501135
cg18529846	DAD1	NM_001344	1stExon	0.0472525	0.0403806	-0.00687191	0.0364157	0.04743
cg18006085	LRRC59	NM_018509	TSS200;5'UTR;1stExon	0.0246846	0.0178091	-0.00687547	0.0342192	0.0478238
cg20387712	FBXO42	NM_018994	5'UTR;Body	0.0233057	0.0164299	-0.00687571	0.0163646	0.05281
cg17376030	PMM1	NM_002676	TSS200	0.0239971	0.0171018	-0.00689531	0.0591874	0.0596413
cg01511884	SSR2;SSR2	NM_003145;NM_003145	TSS1500;5'UTR;1stExon	0.0381243	0.0312207	-0.00690366	0.0323294	0.0483671
cg25112625	NET1	NM_001047160	TSS200	0.0592124	0.0522999	-0.0069125	0.0134298	0.0531085
cg14517217	SEPT9;SEPT9;SEPT9;SEPT9;SEPT9;SEPT9	NM_001113492;NM_001113496;NM_001113493;NM_001113491;NM_006640;NM_001113494	5'UTR;Body	0.0405304	0.0336172	-0.00691317	0.0406415	0.0483018
cg07923809	POLR1A;PTCD3	NM_015425;NM_017952	TSS1500;1stExon	0.0504377	0.0435226	-0.00691505	0.0110533	0.0550348
cg22788485	RPS6KA4;MIR1237;RPS6KA4	NM_001006944;NR_031602;NM_003942	TSS200;Body	0.96493	0.958005	-0.00692518	0.00705171	0.058867
cg24618716	PTMA;PTMA	NM_001099285;NM_002823	TSS200	0.0580307	0.0510783	-0.0069524	0.021709	0.0517589
cg09629019	STARD5;STARD5	NM_181900;NM_181900	TSS200;5'UTR;1stExon	0.0138689	0.00691572	-0.00695319	0.00220311	0.0718636
cg03725852	ELMOD1;LOC643923;ELMOD1	NM_001130037;NR_028328;NM_018712	5'UTR;Body	0.0838692	0.0769132	-0.00695592	0.0177461	0.0534925
cg13436343	PUM1;PUM1	NM_001020658;NM_014676	5'UTR;Body	0.0551032	0.048141	-0.00696217	0.0385206	0.048627
cg22265988	TARBP2;TARBP2;TARBP2;TARBP2	NM_134323;NM_134324;NM_134323;NM_004178	TSS1500;TSS200;5'UTR;1stExon;Body	0.0184056	0.0114382	-0.00696737	0.0249406	0.0504789
cg16803522	RASGRP1;RASGRP1	NM_001128602;NM_005739	TSS1500	0.0244853	0.017517	-0.00696835	0.023475	0.0502251
cg19243656	RAB11FIP5;RAB11FIP5	NM_015470;NM_015470	TSS200;5'UTR;1stExon	0.0276034	0.0206151	-0.00698835	0.0156687	0.0557181
cg00081574	EPHA4	NM_004438	TSS1500	0.057093	0.0500903	-0.0070027	0.0183254	0.0517418
cg00036440	NAT15;NAT15;NAT15	NM_001083601;NM_001083600;NM_024845	5'UTR;Body	0.0732466	0.0662311	-0.00701552	0.0431313	0.0483177
cg16232702	DDHD2;DDHD2;DDHD2	NM_015214;NM_001164234;NM_001164232	TSS1500;5'UTR;Body	0.0194492	0.0124301	-0.00701903	0.0260352	0.0500682
cg16983422	RNF19A;RNF19A	NM_183419;NM_183419	5'UTR;1stExon	0.0811051	0.0740749	-0.0070302	0.00181135	0.1054
cg19822428	BPHL;BPHL;BPHL;BPHL	NR_026648;NR_026649;NM_004332;NR_026650	TSS1500	0.0526175	0.0455839	-0.00703363	0.0380907	0.0477188
cg19603885	MIR432;MIR136;RTL1	NR_030173;NR_029699;NM_001134888	TSS1500;1stExon	0.958874	0.951839	-0.00703506	0.0298967	0.0500316
cg26200347	FAM171A1	NM_001010924	Body;3'UTR	0.973908	0.966855	-0.00705238	0.0210474	0.0513947
cg13739116	SNORA17;SNHG7;SNHG7;SNHG7	NR_002958;NR_024542;NR_024543;NR_003672	TSS1500;TSS200	0.0175684	0.01051	-0.00705842	0.0250203	0.0503503
cg26422761	CA5BP	NR_026551	5'UTR;Body	0.0565314	0.049465	-0.0070664	0.037391	0.0472131
cg11491601	PJA2	NM_014819	5'UTR;Body	0.0209338	0.0138571	-0.00707676	0.0469927	0.0497037
cg23015983	OSTM1	NM_014028	TSS1500	0.0189806	0.0119011	-0.00707953	0.0216385	0.0519134
cg10450899	RNMTL1;GLOD4	NM_018146;NM_016080	TSS1500;1stExon	0.0471825	0.0401027	-0.00707974	0.00545591	0.0585556
cg01233638	SUGT1;SUGT1	NM_006704;NM_001130912	TSS1500	0.0736409	0.0665446	-0.00709631	0.00988234	0.0564643
cg03151651	FLOT1;FLOT1	NM_005803;NM_005803	TSS1500;5'UTR;1stExon	0.019081	0.0119714	-0.00710963	0.0452221	0.0490317
cg09712527	KBTBD7;KBTBD7	NM_032138;NM_032138	TSS200;5'UTR;1stExon	0.0460277	0.0389055	-0.00712226	0.0316014	0.0496
cg18325160	OPA1;OPA1;OPA1;OPA1;OPA1;OPA1;OPA1;OPA1;OPA1;OPA1;OPA1;OPA1;OPA1;OPA1;OPA1;OPA1	NM_130836;NM_130831;NM_130837;NM_130834;NM_130832;NM_130836;NM_130833;NM_130831;NM_130837;NM_130832;NM_015560;NM_130835;NM_130834;NM_130833;NM_130835;NM_015560	TSS200;5'UTR;1stExon	0.0776973	0.070567	-0.00713035	0.0249232	0.0506082
cg15319076	DCTN6	NM_006571	Body;3'UTR	0.0553948	0.048261	-0.0071338	0.0133465	0.0535234
cg17746675	C3orf31;C3orf31	NM_138807;NM_138807	TSS200;5'UTR;1stExon	0.074027	0.0668868	-0.00714022	0.0456791	0.0497442
cg17959324	GSK3A	NM_019884	TSS1500	0.0463483	0.0391827	-0.00716553	0.0304219	0.0492523
cg03197500	ZNF138;ZNF138;ZNF138;ZNF138	NR_027661;NM_001160183;NM_006524;NR_027660	5'UTR;Body	0.0181314	0.0109496	-0.00718179	0.0385934	0.048436
cg08684761	ANAPC4	NM_013367	TSS200;5'UTR;Body	0.0184257	0.0112249	-0.00720075	0.0375872	0.0482554
cg19107817	HIGD2B;BBS4	NR_002780;NM_033028	TSS200;5'UTR;1stExon;Body	0.0198037	0.0126028	-0.00720084	0.0093037	0.0553658
cg09652427	BTBD11	NM_001018072	TSS1500	0.0187074	0.0114739	-0.00723352	0.0589543	0.0596795
cg09109880	CDKN2AIP	NM_017632	TSS1500	0.0289968	0.021761	-0.00723578	0.0250755	0.0499053
cg06606122	E4F1	NM_004424	1stExon	0.0191478	0.0119063	-0.00724147	0.0157623	0.054872
cg02862864	BCL10	NM_003921	TSS200;5'UTR;1stExon	0.0504871	0.0432419	-0.00724525	0.0014776	0.0687391
cg03771121	CARHSP1;CARHSP1	NM_014316;NM_001042476	5'UTR;Body	0.0218318	0.0145788	-0.00725298	0.0425772	0.0488735
cg05291119	FAM86D	NR_024241	TSS200	0.0606073	0.0533475	-0.00725982	0.0392608	0.0476131
cg22000330	HS3ST3B1	NM_006041	TSS1500	0.0312397	0.0239782	-0.00726149	0.0062663	0.0608077
cg11365360	EPHB3	NM_004443	TSS1500	0.0677032	0.0604291	-0.00727406	0.0339495	0.0482531
cg12475128	ACTG1	NM_001614	TSS1500;TSS200	0.022058	0.0147656	-0.00729235	0.0207173	0.0525332
cg20700904	HNRNPH3;PBLD;PBLD;HNRNPH3	NM_021644;NM_022129;NM_001033083;NM_012207	5'UTR;Body	0.0539795	0.0466732	-0.00730631	0.0475323	0.0505583
cg05516832	SGTA	NM_003021	5'UTR;Body	0.0598265	0.0525167	-0.00730983	0.0108582	0.0553854
cg11336285	SNX24	NM_014035	TSS1500	0.0335261	0.0262134	-0.00731265	0.0215875	0.0520689
cg21010566	NAMPT;NAMPT	NM_005746;NM_005746	TSS1500;5'UTR;1stExon	0.0267203	0.0193823	-0.00733792	0.0166188	0.054851
cg14773260	F2R	NM_001992	TSS1500	0.0478763	0.0405282	-0.00734811	0.0142324	0.0530791
cg06971720	PRKAA1;PRKAA1	NM_006251;NM_206907	TSS1500	0.0316331	0.0242591	-0.007374	0.0208954	0.0521209
cg05727959	C12orf48	NM_017915	5'UTR;Body	0.0627331	0.0553579	-0.00737514	0.046315	0.0492724
cg21257892	USP45;USP45	NM_001080481;NM_001080481	5'UTR;1stExon	0.0859263	0.0785506	-0.00737574	0.0270744	0.05022
cg06680921	BCKDHA;EXOSC5;BCKDHA	NM_001164783;NM_020158;NM_000709	TSS1500;TSS200	0.0332901	0.0259113	-0.00737884	0.0197631	0.0532323
cg19018097	SNX32	NM_152760	TSS1500	0.0768413	0.0694623	-0.00737898	0.0246505	0.0513979
cg04638397	MTMR12	NM_001040446	TSS1500	0.0335659	0.0261809	-0.00738503	0.0416113	0.0487175
cg08703595	HERPUD2	NM_022373	TSS1500;5'UTR;Body	0.0161734	0.0087778	-0.00739556	0.00399422	0.0744
cg09060525	CDKL3;CDKL3	NM_001113575;NM_016508	TSS1500	0.0467896	0.039393	-0.00739666	0.0405499	0.04841
cg07604251	PPM1D	NM_003620	TSS1500	0.0657882	0.0583737	-0.00741448	0.0292597	0.0496739
cg22028542	ATP1B2	NM_001678	TSS1500	0.0516154	0.0441921	-0.00742333	0.0495185	0.0518361
cg07252137	MAT2B;MAT2B;MAT2B	NM_013283;NM_013283;NM_182796	TSS200;5'UTR;1stExon;Body	0.036671	0.029236	-0.00743506	0.0267781	0.0505172
cg18533833	CHFR;CHFR;CHFR;CHFR;CHFR	NM_001161344;NM_018223;NM_001161345;NM_001161346;NM_001161347	TSS1500	0.0199755	0.0125237	-0.00745182	0.036647	0.0482251
cg12784625	EPAS1;EPAS1	NM_001430;NM_001430	TSS1500;5'UTR;1stExon	0.0182613	0.0107687	-0.00749263	0.0273352	0.049868
cg17604407	TMEM161B	NM_153354	TSS1500;5'UTR;1stExon	0.0428514	0.0353477	-0.00750373	0.0206872	0.0527838
cg27175128	RHOD	NM_014578	TSS1500	0.0637619	0.056256	-0.00750598	0.0186159	0.054222
cg13557178	EFHA1	NM_152726	1stExon	0.0841961	0.0766822	-0.00751393	0.0428499	0.0485593
cg06994657	SCAMP1	NM_004866	TSS1500	0.070772	0.0632566	-0.00751535	0.036052	0.0479091
cg12365681	SUV420H1;SUV420H1	NM_017635;NM_016028	5'UTR;Body	0.0641721	0.0566541	-0.00751797	0.0173684	0.0521883
cg13213997	MBLAC1	NM_203397	TSS1500;5'UTR;Body	0.0230162	0.0154751	-0.00754118	0.0325925	0.0493595
cg20731110	CETN1	NM_004066	TSS200	0.968969	0.961425	-0.0075438	0.0117266	0.056973
cg13696566	CDGAP	NM_020754	TSS1500	0.0419013	0.0343383	-0.00756295	0.021189	0.0509218
cg14215776	MMP17	NM_016155	TSS200	0.0214513	0.0138878	-0.00756349	0.0290401	0.0501082
cg03218689	HOXB9	NM_024017	TSS1500	0.0568945	0.0493015	-0.00759305	0.00967671	0.058125
cg10957200	CDNF;HSPA14	NM_001029954;NM_016299	TSS1500;Body	0.0324554	0.024859	-0.0075964	0.0105718	0.0581639
cg10215110	SLC35B2	NM_178148	TSS1500	0.0580141	0.050413	-0.00760113	0.0425472	0.0489086
cg08346232	NT5DC3	NM_001031701	TSS1500	0.0654092	0.0578052	-0.00760403	0.0320613	0.048693
cg01618083	CRY2;CRY2	NM_001127457;NM_021117	1stExon;Body	0.0149771	0.00737114	-0.00760596	0.0276933	0.051
cg10799186	NMNAT3	NM_178177	5'UTR;Body	0.0727176	0.0651047	-0.00761295	0.0181485	0.0521209
cg02995271	FAM83H	NM_198488	TSS1500;5'UTR;1stExon	0.02566	0.0180444	-0.00761562	0.039796	0.0482012
cg23596233	B3GAT1;B3GAT1	NM_018644;NM_054025	5'UTR;Body	0.0948722	0.087238	-0.00763415	0.0359315	0.0481523
cg04824914	MRPL17	NM_022061	TSS1500	0.0239184	0.0162808	-0.00763763	0.032544	0.049547
cg14510729	KIAA0226;KIAA0226;KIAA0226	NM_001145642;NM_014687;NM_014687	TSS200;5'UTR;1stExon;Body	0.0358484	0.028184	-0.00766439	0.0483166	0.0503236
cg15304928	TMEM9	NM_016456	TSS1500;5'UTR;Body	0.0539125	0.0462409	-0.00767153	0.0232649	0.0503643
cg19738353	SIKE1;SIKE1;SIKE1;SIKE1	NM_025073;NM_025073;NM_001102396;NM_001102396	TSS200;5'UTR;1stExon;3'UTR	0.0595567	0.0518823	-0.0076744	0.0120543	0.055312
cg09197799	ERN1	NM_001433	TSS1500	0.0234459	0.0157503	-0.00769569	0.0225235	0.0520215
cg07081887	ISY1	NM_020701	TSS1500	0.0237248	0.0160125	-0.00771222	0.022322	0.050263
cg20296001	TTC14;TTC14	NM_133462;NM_001042601	1stExon	0.0324613	0.0247489	-0.00771238	0.00546696	0.058125
cg23472930	NTAN1	NM_173474	TSS1500	0.0838918	0.0761783	-0.0077135	0.0315027	0.0498935
cg14739378	TDRD6;TDRD6	NM_001168359;NM_001010870	TSS1500	0.9669	0.959182	-0.00771782	0.044276	0.0485443
cg10300057	PGAM5;PGAM5;PGAM5	NM_138575;NM_001170544;NM_001170543	TSS1500	0.0338002	0.0260763	-0.00772396	0.0422658	0.0480478
cg23632529	ARHGAP20	NM_020809	TSS1500;5'UTR;Body	0.0990591	0.0913338	-0.00772526	0.0414079	0.0476976
cg05467918	ACADM;ACADM	NM_001127328;NM_000016	TSS1500	0.0416306	0.0339006	-0.00773001	0.0248703	0.0508687
cg24638668	H2AFJ;H2AFJ;H2AFJ	NM_177925;NM_177925;NR_027716	TSS200;5'UTR;1stExon	0.0762429	0.0685119	-0.00773109	0.0238499	0.0512065
cg23322432	TMEM189;TMEM189;TMEM189;TMEM189-UBE2V1	NM_199129;NR_027889;NM_001162505;NM_199203	TSS1500;TSS200	0.0735644	0.0658313	-0.00773309	0.0307899	0.0499602
cg11158440	IER2;STX10	NM_004907;NM_003765	TSS1500;5'UTR;Body	0.0449721	0.0372262	-0.0077459	0.000981768	0.13175
cg01191395	SHBG;SAT2;SHBG;SAT2	NR_027463;NM_133491;NR_027462;NM_133491	TSS200;5'UTR;1stExon;Body	0.0550973	0.0473444	-0.00775295	0.0311364	0.0491092
cg10035922	OSCP1;OSCP1;OSCP1;OSCP1	NM_145047;NM_206837;NM_145047;NM_206837	TSS200;5'UTR;1stExon	0.0540559	0.0462868	-0.00776912	0.0338066	0.0486462
cg07531121	NR1H3;ACP2;NR1H3;ACP2	NM_001130102;NM_001131064;NM_001130102;NM_001610	TSS200;5'UTR;1stExon;Body	0.0260645	0.0182928	-0.0077717	0.0409637	0.0480868
cg26510027	MMS19;UBTD1	NM_022362;NM_024954	TSS1500	0.0551307	0.0473556	-0.0077751	0.00945409	0.0541027
cg12381575	SDHAF1	NM_001042631	TSS1500	0.0659715	0.05818	-0.00779149	0.0418997	0.048398
cg00976453	KCNB1	NM_004975	TSS1500	0.0337024	0.0259104	-0.00779205	0.00564487	0.0663357
cg14659545	NFE2L2;NFE2L2;NFE2L2;NFE2L2;NFE2L2	NM_006164;NM_001145412;NM_001145413;NM_001145413;NM_001145412	5'UTR;1stExon;Body	0.0212782	0.0134842	-0.00779405	0.0206139	0.0529522
cg07707379	CYB5B	NM_030579	TSS1500	0.0558483	0.0480162	-0.00783216	0.0350697	0.0479091
cg22555675	UNC13A	NM_001080421	TSS1500	0.0289178	0.0210798	-0.00783795	0.0195826	0.0541438
cg08067352	NT5C3;NT5C3	NR_029372;NM_001002010	TSS200	0.022993	0.0151494	-0.00784357	0.0159605	0.0538213
cg22398959	RABGAP1L	NM_014857	5'UTR;Body	0.0734777	0.0656192	-0.00785856	0.0317689	0.0491184
cg04284317	C10orf84;C10orf84;C10orf84;C10orf84	NM_022063;NM_022063;NM_001134672;NM_001134672	5'UTR;1stExon	0.0592786	0.0514087	-0.00786988	0.0482969	0.050357
cg06690760	FOXP1;FOXP1	NM_032682;NM_001012505	5'UTR;Body	0.0649041	0.0570313	-0.00787281	0.0421388	0.0481872
cg20099416	MAPT;MAPT;MAPT;MAPT;MAPT;MAPT;LOC100128977;LOC100130148;MAPT;MAPT;MAPT;MAPT;MAPT;MAPT	NM_001123066;NM_001123067;NM_016841;NM_016835;NM_005910;NM_016834;NR_024559;NR_024560;NM_016834;NM_016835;NM_001123066;NM_016841;NM_005910;NM_001123067	5'UTR;1stExon;Body;3'UTR	0.0188753	0.0109618	-0.0079135	0.0193282	0.0527
cg27586455	ZNF688;ZNF688;ZNF688	NM_145271;NM_001024683;NM_145271	TSS200;5'UTR;1stExon;Body	0.0247237	0.0168059	-0.00791777	0.021075	0.0511572
cg26213561	MIR1915;C10orf114	NR_031736;NM_001010911	TSS1500	0.0236761	0.0157583	-0.00791779	0.0100458	0.0552797
cg05970437	KLF16	NM_031918	TSS1500	0.080063	0.0721321	-0.00793085	0.0359136	0.0482339
cg21948906	KIAA2018	NM_001009899	5'UTR;Body	0.0687389	0.0607966	-0.00794225	0.0339136	0.0483399
cg05936667	TUBB3	NM_006086	5'UTR;Body	0.0611371	0.0531907	-0.00794642	0.00813629	0.0572308
cg13337238	HIST1H4A;HIST1H3A	NM_003538;NM_003529	TSS1500;TSS200	0.0364902	0.0285431	-0.0079471	0.012521	0.0574106
cg17282982	RSBN1;RSBN1	NM_018364;NM_018364	TSS200;5'UTR;1stExon	0.0365018	0.0285173	-0.00798455	0.0273957	0.0496938
cg23037347	C3orf23;C3orf23;C3orf23	NM_001029840;NM_001029839;NM_173826	5'UTR;Body	0.0562782	0.0482763	-0.00800185	0.0194852	0.0518808
cg09147131	SLC16A3;SLC16A3;SLC16A3	NM_001042422;NM_001042423;NM_004207	5'UTR;Body	0.0858469	0.0778185	-0.00802848	0.020199	0.0520066
cg22918914	MED10;MED10	NM_032286;NM_032286	TSS200;5'UTR;1stExon	0.0330111	0.0249773	-0.00803382	0.0282829	0.0499076
cg20257916	SIVA1;SIVA1;SIVA1;SIVA1	NM_006427;NM_006427;NM_021709;NM_021709	TSS200;5'UTR;1stExon	0.0221402	0.0140946	-0.00804569	0.0127562	0.0556992
cg16413428	JAKMIP1;JAKMIP1	NM_001099433;NM_144720	TSS200;5'UTR;Body	0.985768	0.97772	-0.00804736	0.0262892	0.0494062
cg22711797	WDR19	NM_025132	TSS1500	0.0682302	0.0601635	-0.00806667	0.0304649	0.0491503
cg26366649	BMS1P4	NR_026592	Body;3'UTR	0.0449894	0.03692	-0.0080694	0.033826	0.0485144
cg04045419	WAC;WAC;WAC	NM_100486;NM_016628;NR_024557	5'UTR;Body	0.0390693	0.0309893	-0.00808005	0.0515006	0.0532806
cg25781480	MRPS22	NM_020191	1stExon	0.0411958	0.0330634	-0.00813245	0.0263743	0.0493469
cg25130238	WDR65;WDR65;EBNA1BP2;EBNA1BP2;WDR65;WDR65	NM_001167966;NR_030778;NM_001159936;NM_006824;NM_152498;NM_001167965	TSS1500;Body	0.0277113	0.019542	-0.00816932	0.01923	0.0529788
cg05180859	ZNF518A	NM_014803	5'UTR;Body	0.0467187	0.0385179	-0.00820087	0.0324108	0.0482288
cg07190917	STX4;STX4	NM_004604;NM_004604	TSS200;5'UTR;1stExon	0.0706647	0.0624499	-0.00821484	0.0250127	0.0504145
cg10209391	UBXN11;UBXN11;UBXN11;UBXN11;UBXN11	NM_001077262;NM_001077262;NM_145345;NM_183008;NM_183008	5'UTR;1stExon;Body	0.0549625	0.0467235	-0.00823904	0.00854478	0.0605489
cg11317774	PGAP2;NUP98;PGAP2;PGAP2;NUP98;NUP98;NUP98;PGAP2;NUP98;NUP98;NUP98;PGAP2;NUP98	NR_027014;NM_139131;NM_001145438;NM_001145439;NM_005387;NM_139131;NM_139132;NR_027015;NM_016320;NM_005387;NM_016320;NR_027017;NM_139132	TSS1500;5'UTR;1stExon	0.017557	0.00931612	-0.00824092	0.038121	0.047681
cg16048805	GCAT	NM_014291	TSS1500	0.0510419	0.0427971	-0.00824481	0.0396788	0.0484598
cg12888961	CDK17;CDK17;CDK17;CDK17	NM_001170464;NM_002595;NM_001170464;NM_002595	5'UTR;1stExon	0.0645818	0.0562698	-0.00831196	0.0388753	0.0481711
cg01027498	WDR41;WDR41	NM_018268;NM_018268	TSS1500;5'UTR;1stExon	0.0340886	0.0257247	-0.00836391	0.0501303	0.0515992
cg23226134	CLCN6;CLCN6;CLCN6;CLCN6;MTHFR	NM_001286;NM_021737;NM_021735;NM_021736;NM_005957	5'UTR;1stExon	0.0750154	0.0666491	-0.00836633	0.00971827	0.0577007
cg18176406	MYL6B	NM_002475	TSS1500;5'UTR;1stExon	0.0690514	0.0606735	-0.00837798	0.0224047	0.0501182
cg13575604	TCP11L1;TCP11L1;TCP11L1	NM_018393;NM_018393;NM_001145541	5'UTR;1stExon	0.0518265	0.0434439	-0.00838257	0.0205176	0.05355
cg12016039	LOC100302652;ASB3;ERLEC1;ASB3;ERLEC1;ERLEC1	NM_001164165;NM_145863;NM_015701;NM_016115;NM_001127397;NM_001127398	TSS1500;5'UTR;1stExon;Body	0.0673866	0.0589844	-0.0084022	0.0394379	0.0474665
cg06402675			Body;3'UTR	0.0856674	0.077261	-0.00840647	0.0328283	0.0488054
cg07867558	ZNF142;BCS1L;BCS1L;BCS1L;BCS1L	NM_001105537;NM_004328;NM_004328;NM_001079866;NM_001079866	TSS1500;5'UTR;1stExon	0.0373046	0.0288932	-0.00841142	0.0347381	0.0484545
cg17694409	C7orf36	NM_020192	TSS200	0.0628184	0.0543502	-0.00846826	0.0210355	0.0515543
cg18264383	SACM1L;SACM1L	NM_014016;NM_014016	TSS1500;TSS200;5'UTR;1stExon	0.0241675	0.015671	-0.00849653	0.00862635	0.0602924
cg06043114	TSPAN2	NM_005725	TSS1500	0.0472004	0.038702	-0.00849843	0.0366692	0.0481457
cg22111003	ACSL3;ACSL3;ACSL3;ACSL3	NM_004457;NM_203372;NM_203372;NM_004457	5'UTR;1stExon	0.0600904	0.0515599	-0.00853043	0.0250526	0.0500951
cg09233013	CMTM3;CMTM3;CMTM3;CMTM3;CMTM3	NM_001048251;NM_144601;NM_181554;NM_144601;NM_181553	TSS1500;5'UTR;1stExon;Body	0.0330054	0.0244696	-0.00853582	0.0180952	0.0524088
cg24810741	SCOC;SCOC;SCOC;SCOC;SCOC;SCOC;SCOC;SCOC	NM_001153585;NM_032547;NM_001153690;NM_001153552;NM_001153484;NM_001153635;NM_001153446;NM_001153663	TSS1500;1stExon;Body	0.0223894	0.0138507	-0.00853868	0.0708635	0.0712253
cg11718648	FAM175A	NM_139076	TSS1500	0.0611043	0.0525495	-0.00855481	0.0404344	0.0474775
cg23920472	PSMC3	NM_002804	TSS1500	0.0735415	0.0649773	-0.00856419	0.0238974	0.0511375
cg15768103	GYPC;GYPC	NM_016815;NM_002101	5'UTR;Body	0.0840561	0.07549	-0.00856606	0.0384218	0.047455
cg13068095	FKBP15;SLC31A1	NM_015258;NM_001859	TSS1500;5'UTR;Body	0.0778439	0.0692756	-0.00856828	0.00802157	0.0574909
cg14718568	F2R	NM_001992	TSS1500	0.0529736	0.0443944	-0.00857924	0.0334025	0.0481301
cg00264208	NAGA;NAGA	NM_000262;NM_000262	TSS1500;5'UTR;1stExon	0.0764872	0.067906	-0.00858125	0.0480312	0.0504239
cg03041046	SPRYD3;SPRYD3	NM_032840;NM_032840	TSS200;5'UTR;1stExon	0.0314056	0.0228187	-0.00858696	0.041348	0.0477679
cg01617448	PRPF4B	NM_003913	TSS200	0.0715375	0.0629362	-0.00860133	0.00567252	0.0654207
cg09767504	CDK19	NM_015076	TSS200	0.0538134	0.0452088	-0.0086046	0.0106816	0.057396
cg01599189	NBPF1	NM_017940	5'UTR;Body	0.110502	0.101895	-0.00860696	0.0274799	0.0495209
cg25776856	SLC26A4;LOC286002	NM_000441;NR_028137	TSS200;Body	0.0661901	0.0575759	-0.00861412	0.039713	0.0483856
cg05802452	WNT3A	NM_033131	TSS1500	0.0270591	0.0184447	-0.00861446	0.0307781	0.0500112
cg15826485	SUPT16H	NM_007192	TSS1500	0.0737568	0.0651188	-0.008638	0.0145425	0.0547691
cg23753021	PTEN;KILLIN;KILLIN	NM_000314;NM_001126049;NM_001126049	TSS1500;5'UTR;1stExon	0.0797361	0.0710945	-0.00864155	0.0337344	0.0488229
cg26017709	CDC20	NM_001255	TSS200;5'UTR;Body	0.0265294	0.0178752	-0.00865413	0.0130407	0.0549545
cg16434002	HDAC5;HDAC5;HDAC5;HDAC5	NM_005474;NM_001015053;NM_005474;NM_001015053	5'UTR;1stExon	0.0210124	0.0123531	-0.00865923	0.0202025	0.0519212
cg11862731	FAM43A	NM_153690	1stExon	0.0518484	0.0431731	-0.00867528	0.0106815	0.0575861
cg06179060	EDNRB;EDNRB;EDNRB	NM_000115;NM_001122659;NM_003991	TSS1500;5'UTR;Body	0.0253344	0.0166569	-0.00867755	0.0382969	0.0475677
cg06397837	HOXA13	NM_000522	TSS1500;5'UTR;Body	0.0612958	0.0526146	-0.00868115	0.0358648	0.0483158
cg06646969	HLA-B	NM_005514	TSS200	0.079477	0.0707926	-0.00868444	0.0296275	0.0504038
cg07126263	CCBE1	NM_133459	TSS1500	0.0251366	0.0164402	-0.00869643	0.0443595	0.0484092
cg00208461	MTCH2	NM_014342	TSS1500	0.0498378	0.0411358	-0.00870193	0.0364632	0.0472724
cg03425217	YME1L1;YME1L1;MASTL	NM_139312;NM_014263;NM_032844	TSS1500	0.063052	0.0543465	-0.00870542	0.0399712	0.0480913
cg11718741	ZNF140;ZNF140	NM_003440;NM_003440	TSS1500;5'UTR;1stExon	0.0177751	0.00906145	-0.00871363	0.00517796	0.0612791
cg23705847	C14orf43	NM_001043318	5'UTR;Body	0.072984	0.0642413	-0.00874264	0.0220119	0.0508509
cg08683180	SACM1L	NM_014016	TSS1500;1stExon;3'UTR	0.0538872	0.0451364	-0.00875086	0.0130257	0.0551019
cg15206330	TP53;WRAP53;TP53;WRAP53;WRAP53;TP53;TP53;WRAP53	NM_001126112;NM_001143990;NM_000546;NM_001143992;NM_018081;NM_001126113;NM_001126114;NM_001143991	TSS1500;5'UTR;Body	0.0641832	0.0554287	-0.00875452	0.0382144	0.0476431
cg14036868	ATL2;ATL2;ATL2	NM_001135673;NR_024191;NM_022374	TSS200	0.0343915	0.0256249	-0.00876664	0.0325925	0.0494062
cg05819205	RBM9;RBM9	NM_001082578;NM_001082579	TSS1500	0.0560119	0.0472358	-0.00877602	0.0427652	0.0486636
cg14253939	RNF187	NM_001010858	TSS1500	0.0267789	0.0179911	-0.00878781	0.00498145	0.06324
cg24975662	USP43	NM_153210	TSS200	0.0271685	0.0183804	-0.00878813	0.0156814	0.0555956
cg10176160	EPHB3	NM_004443	TSS1500	0.0274302	0.0186378	-0.00879235	0.0397001	0.0484227
cg23264557	MBLAC2;POLR3G;POLR3G	NM_203406;NM_006467;NM_006467	TSS1500;5'UTR;1stExon	0.0561501	0.0473574	-0.00879265	0.032361	0.0483209
cg21701531	ZEB2;ZEB2;ZEB2	NR_033258;NM_014795;NM_001171653	TSS1500;5'UTR;Body;3'UTR	0.0628328	0.0540392	-0.00879363	0.0209756	0.051715
cg14409850	C12orf11;FGFR1OP2;FGFR1OP2	NM_018164;NM_015633;NM_015633	5'UTR;1stExon	0.0170399	0.00824586	-0.00879408	0.00297162	0.0803898
cg22658082	FAM13B;FAM13B;FAM13B	NM_016603;NM_001101801;NM_001101800	5'UTR;Body	0.0271672	0.0183727	-0.00879445	0.0212154	0.0506885
cg05662684	QSER1	NM_001076786	5'UTR;Body	0.0714592	0.0626498	-0.00880942	0.0298028	0.0502436
cg20885078	MIR548N	NR_031666	5'UTR;Body	0.0578312	0.049	-0.00883113	0.0442652	0.0485782
cg12593336	HAUS3	NM_024511	TSS1500	0.0247617	0.015926	-0.00883576	0.044346	0.0484767
cg06641285	TIMP2	NM_003255	TSS1500	0.0333853	0.0245402	-0.00884508	0.0335464	0.0492704
cg26215887	SLC25A28	NM_031212	TSS1500	0.0514088	0.0425522	-0.00885664	0.00397015	0.0761928
cg02076755	SCRN1;SCRN1;SCRN1;SCRN1	NM_014766;NM_001145514;NM_001145513;NM_001145515	5'UTR;Body	0.0749648	0.0660777	-0.00888708	0.0226368	0.0517991
cg18564234	ZNF302;ZNF302	NM_001012320;NM_018443	TSS1500	0.042783	0.0338869	-0.00889603	0.0438155	0.0489887
cg26598649	DLGAP1;DLGAP1	NM_004746;NM_004746	TSS200;5'UTR;Body	0.957739	0.948815	-0.0089237	0.0376964	0.0481009
cg13391456	GALE;GALE;GALE;GALE	NM_000403;NM_001008216;NM_001008216;NM_001127621	5'UTR;1stExon	0.0217013	0.012774	-0.00892729	0.0345962	0.0486248
cg12692722	TCEA3	NM_003196	TSS1500	0.0883715	0.0794422	-0.00892928	0.0218012	0.0514527
cg02919936	PRDM14	NM_024504	TSS200;5'UTR;Body	0.0415143	0.0325814	-0.00893291	0.0119474	0.0559646
cg16653138	PRKCZ;PRKCZ;PRKCZ	NM_001033581;NM_002744;NM_001033581	TSS1500;5'UTR;1stExon;Body	0.974582	0.965624	-0.00895776	0.0294433	0.0491415
cg08401606	DLX4;DLX4	NM_138281;NM_138281	TSS200;5'UTR;1stExon	0.104386	0.0954266	-0.00895934	0.0417935	0.0484686
cg22916109	IREB2	NM_004136	TSS1500	0.0642979	0.0553289	-0.00896902	0.0316359	0.0494062
cg01981187	LIPE	NM_005357	5'UTR;1stExon;Body	0.0649367	0.0559633	-0.00897343	0.0290285	0.050163
cg19820248	CAMTA1	NM_015215	TSS1500	0.0479517	0.0389738	-0.0089779	0.0115346	0.0580183
cg23347400	RBM4B	NM_031492	TSS1500	0.0704578	0.0614725	-0.00898529	0.0196034	0.0538671
cg23353205	TRAPPC2;TRAPPC2;TRAPPC2;OFD1;OFD1	NM_001011658;NM_014563;NM_001128835;NM_003611;NM_003611	TSS1500;5'UTR;1stExon	0.0467368	0.0377332	-0.00900364	0.0171646	0.0530118
cg17534770	IGSF11;IGSF11	NM_001015887;NM_152538	TSS1500;Body	0.0245248	0.0154824	-0.00904234	0.0306137	0.0504748
cg01806508	TOLLIP;LOC255512	NM_019009;NR_029409	TSS1500;Body	0.0461279	0.0370836	-0.00904426	0.0140546	0.0541174
cg24129873	C14orf21;DHRS1;C14orf21;DHRS1	NM_174913;NM_138452;NM_174913;NM_001136050	TSS1500;TSS200;5'UTR;1stExon	0.0224848	0.0134385	-0.00904631	0.04779	0.0505246
cg18043078	RASA3	NM_007368	TSS1500	0.0214951	0.0124431	-0.00905195	0.0236246	0.0518361
cg11994630	RTKN;RTKN;RTKN	NM_033046;NM_001015056;NM_001015055	5'UTR;Body	0.953008	0.943932	-0.00907586	0.0105146	0.0585556
cg10174213	UBTF	NM_001076683	TSS200	0.0429985	0.033914	-0.00908453	0.022214	0.0506288
cg21366535	RSPH3	NM_031924	TSS1500	0.0852527	0.0761583	-0.00909436	0.0311472	0.0490601
cg12268958	NPC1	NM_000271	TSS1500	0.025951	0.0168335	-0.00911752	0.0205657	0.0531216
cg03102087	FGFR1OP;FGFR1OP	NM_194429;NM_007045	TSS1500	0.0663324	0.0572078	-0.00912463	0.0228424	0.0515057
cg10095020	ADAMTSL5;ADAMTSL5	NM_213604;NM_213604	5'UTR;1stExon	0.076835	0.0676968	-0.00913815	0.0345119	0.0488394
cg05857979	SOX8	NM_014587	TSS1500	0.0286456	0.0195026	-0.009143	0.0311965	0.048962
cg01394819	PODN	NM_153703	TSS1500	0.0240583	0.0149053	-0.009153	0.0107421	0.0570197
cg16310262	C15orf44;C15orf44;C15orf44	NM_030800;NM_030800;NM_001136043	1stExon;Body;3'UTR	0.071812	0.0626524	-0.00915963	0.0164391	0.0524813
cg00156756	RASGRP2;RASGRP2;RASGRP2	NM_001098671;NM_153819;NM_001098670	TSS1500;5'UTR;Body	0.0834393	0.0742658	-0.00917352	0.0204779	0.0513312
cg19713175	CHKA;CHKA	NM_001277;NM_212469	TSS1500	0.0582429	0.0490303	-0.00921266	0.0166792	0.0544069
cg02457097	DNAJC6	NM_014787	5'UTR;1stExon;Body	0.0887059	0.0794754	-0.0092305	0.0176908	0.054
cg02287362	ARSG;SLC16A6	NM_014960;NM_004694	5'UTR;Body	0.0472424	0.038009	-0.00923334	0.0435743	0.0491966
cg22504175	CLCN1	NM_000083	5'UTR;Body	0.105245	0.0959863	-0.0092587	0.0346841	0.0485395
cg02712145	CRHR2	NM_001883	TSS1500;Body	0.107751	0.0984866	-0.00926456	0.0327431	0.0491734
cg27537203	POU3F1	NM_002699	TSS1500	0.0343092	0.0250416	-0.00926761	0.016044	0.0534799
cg01133099	DPH1	NM_001383	TSS200	0.0481877	0.03892	-0.0092677	0.023515	0.0521926
cg23838308	PTRH2;TMEM49;TMEM49	NM_016077;NM_030938;NM_030938	5'UTR;1stExon	0.0307819	0.0215027	-0.00927922	0.0194226	0.0522417
cg26155673	FAM86B1;FAM86B1	NR_003494;NM_001083537	TSS1500	0.035356	0.0260616	-0.00929433	0.00463592	0.0705804
cg03388293	GSX1	NM_145657	TSS200	0.075189	0.065872	-0.00931704	0.0138043	0.0556131
cg11637544	KDM2A;KDM2A;KDM2A	NM_012308;NM_012308;NR_027473	5'UTR;1stExon	0.095845	0.0865235	-0.00932156	0.0368875	0.0477917
cg15602829	DNAJC14;DNAJC14	NM_032364;NM_032364	TSS1500;5'UTR;1stExon	0.0360267	0.0266761	-0.0093506	0.00393438	0.0780741
cg11240320	CITED4	NM_133467	TSS1500	0.0830022	0.0736132	-0.00938895	0.0399616	0.0481279
cg16850419	RNF157	NM_052916	TSS1500	0.059827	0.0504144	-0.00941264	0.0345393	0.0487963
cg03000603	DHX34;DHX34	NM_014681;NM_014681	5'UTR;1stExon	0.0266863	0.0172328	-0.00945343	0.0371642	0.0475199
cg18980210	UGT1A10;UGT1A6;UGT1A8;UGT1A4;UGT1A3;UGT1A6;DNAJB3;UGT1A9;UGT1A7;UGT1A5	NM_019075;NM_205862;NM_019076;NM_007120;NM_019093;NM_001072;NM_001001394;NM_021027;NM_019077;NM_019078	1stExon;Body	0.978327	0.968847	-0.00948047	0.0205173	0.0536365
cg26174674	MAGEF1;MAGEF1	NM_022149;NM_022149	TSS200;5'UTR;1stExon	0.0614498	0.0519568	-0.00949298	0.00957525	0.0596604
cg09802426	LOC100134713;NDUFB2	NR_024454;NM_004546	1stExon;Body;3'UTR	0.0247653	0.0152518	-0.00951347	0.0301247	0.0495611
cg23819679	MRPS21;MRPS21;MRPS21	NM_031901;NM_018997;NM_018997	TSS1500;5'UTR;1stExon;Body	0.065254	0.055734	-0.00952001	0.0157712	0.0547532
cg05249988	ZNF132	NM_003433	TSS1500	0.0663712	0.0568454	-0.00952582	0.037227	0.0474044
cg13918581	ANKRD11	NM_013275	TSS1500	0.0572232	0.0476942	-0.00952896	0.0442516	0.0486122
cg07718463	CCNE1;CCNE1	NM_057182;NM_001238	TSS1500;5'UTR;Body	0.0714035	0.0618433	-0.0095602	0.00356687	0.08432
cg24214867	B4GALNT3	NM_173593	TSS1500	0.0840193	0.0744538	-0.0095655	0.0321436	0.0486462
cg20352932	C11orf71;RBM7	NM_019021;NM_016090	TSS200	0.0808944	0.0713274	-0.00956702	0.00742695	0.0564643
cg18300589	PLK5P	NR_026557	5'UTR;Body	0.0383511	0.0287745	-0.00957658	8.21631e-05	0
cg03028280	ALG3;ECE2;ALG3;ECE2;ALG3;ALG3	NR_024534;NM_032331;NM_005787;NM_014693;NR_024533;NM_001006941	TSS1500;TSS200	0.0458261	0.0362273	-0.00959884	0.0264964	0.0490525
cg20912169	ADHFE1;ADHFE1	NM_144650;NM_144650	TSS200;5'UTR;1stExon	0.0256246	0.0160071	-0.00961748	0.055659	0.0568632
cg16322262	GPR135	NM_022571	1stExon	0.0826146	0.0729902	-0.00962439	0.0402857	0.0477283
cg05832119	AARSD1;AARSD1;RUNDC1;AARSD1;AARSD1;AARSD1;AARSD1;AARSD1	NM_001142653;NM_001136042;NM_173079;NM_025267;NM_001142653;NM_001136042;NM_001142654;NM_001142654	TSS1500;TSS200;5'UTR;1stExon	0.0386719	0.0290316	-0.00964033	0.0249322	0.0505435
cg18216674	DDAH2	NM_013974	TSS1500;5'UTR;Body	0.0198847	0.0102323	-0.00965239	0.00430616	0.0651959
cg14022202	MTMR2;MTMR2;MTMR2;MTMR2	NM_201281;NM_016156;NR_023356;NM_201278	5'UTR;Body	0.0966741	0.0870156	-0.00965848	0.0384887	0.0474175
cg19011710	C19orf22	NM_138774	TSS1500	0.111933	0.102247	-0.00968542	0.0334545	0.0479972
cg05630523	HOOK2;HOOK2	NM_001100176;NM_013312	TSS1500	0.0760062	0.0663175	-0.00968862	0.0282269	0.0500203
cg02062191	SEC16A;C9orf163	NM_014866;NM_152571	TSS1500	0.03502	0.0253117	-0.0097083	0.025199	0.049717
cg08228422	BRD2;BRD2	NM_001113182;NM_005104	TSS1500;5'UTR;1stExon;Body	0.0717349	0.0620186	-0.00971625	0.0238219	0.0513451
cg24137770	PRKAG2	NM_016203	TSS1500;5'UTR;Body	0.0753655	0.0656373	-0.00972827	0.0182081	0.0520256
cg27642643	LYRM2;LYRM2;LYRM2;LYRM2;LYRM2	NR_028495;NR_028494;NM_020466;NR_028493;NM_020466	TSS1500;TSS200;5'UTR;1stExon	0.058245	0.048512	-0.00973302	0.00147558	0.0718636
cg03734035	NDUFB8	NM_005004	1stExon	0.0259054	0.01614	-0.00976538	0.00883826	0.0592875
cg27239920			5'UTR;1stExon	0.0950584	0.0852487	-0.00980975	0.0459973	0.0495071
cg23805780	L3MBTL3;L3MBTL3	NM_032438;NM_001007102	5'UTR;Body	0.056278	0.0464616	-0.00981647	0.0446257	0.049372
cg01579706	THAP9;THAP9	NM_024672;NM_024672	TSS200;5'UTR;1stExon;3'UTR	0.0351372	0.0253164	-0.00982083	0.0107123	0.0572072
cg03365432	FGFR1OP;FGFR1OP	NM_194429;NM_007045	1stExon	0.0697247	0.0598961	-0.00982858	0.0177943	0.0531925
cg19046697	FLJ42709;FLJ42709	NR_021490;NR_021491	Body;3'UTR	0.0838023	0.0739689	-0.00983331	0.0420443	0.0482222
cg15977246	KIAA1409;KIAA1409;BTBD7;BTBD7	NM_020818;NM_020818;NM_001002860;NM_018167	5'UTR;1stExon	0.0480441	0.0381618	-0.00988232	0.0348407	0.0482432
cg00894440	SCARB1;SCARB1	NM_005505;NM_001082959	TSS1500	0.0900899	0.0802035	-0.00988642	0.0294282	0.0493
cg10086030	EED;EED	NM_152991;NM_003797	TSS1500	0.0329692	0.0230474	-0.00992176	0.00637926	0.0592875
cg23889086	BBC3;BBC3;BBC3;BBC3	NM_014417;NM_001127241;NM_001127240;NM_001127242	TSS1500;Body	0.0659154	0.0559911	-0.00992425	0.0491561	0.0509664
cg27008843	SPPL2B;SPPL2B	NM_152988;NM_001077238	Body;3'UTR	0.971971	0.962044	-0.00992796	0.0368375	0.0478699
cg14971597	FNDC1;FNDC1	NM_032532;NM_032532	TSS200;5'UTR;1stExon	0.0641671	0.0542295	-0.00993758	0.0357128	0.048398
cg10997002	TUBD1;TUBD1;RPS6KB1	NM_016261;NM_016261;NM_003161	TSS1500;5'UTR;1stExon	0.0456069	0.035654	-0.00995293	0.00817327	0.056973
cg16078685	ARHGAP11B	NM_001039841	TSS1500	0.0493242	0.0393276	-0.00999657	0.00782985	0.0599431
cg10815272	PARP8	NM_024615	TSS1500;5'UTR;Body	0.0265734	0.0165562	-0.0100172	0.0196732	0.0535025
cg09832218	CS	NM_004077	TSS1500	0.0934373	0.0833376	-0.0100997	0.0419674	0.0483275
cg18420298	PPM1D	NM_003620	TSS1500	0.0716446	0.0615358	-0.0101088	0.0283577	0.0495722
cg07103504	C10orf46;C10orf46	NM_153810;NM_153810	TSS1500;5'UTR;1stExon	0.0581904	0.048073	-0.0101174	0.0424483	0.0478745
cg00610583	CXCL1	NM_001511	TSS200	0.0457845	0.0356589	-0.0101256	0.0492587	0.0508995
cg15153914	PCIF1	NM_022104	5'UTR;Body	0.051182	0.0410562	-0.0101258	0.0230302	0.051
cg18371284	ZFP1	NM_153688	5'UTR;Body	0.0662187	0.0560602	-0.0101585	0.0178124	0.0530933
cg12328063	SFMBT2	NM_001029880	5'UTR;Body	0.0556147	0.0454216	-0.0101932	0.032532	0.0495941
cg20445883	TMEM138;TMEM138;CYBASC3;CYBASC3;TMEM138	NM_016464;NM_016464;NM_001161454;NM_153611;NR_028473	5'UTR;1stExon	0.0280684	0.0178465	-0.010222	0.0108483	0.0555623
cg01338084	PISD	NM_014338	5'UTR;Body	0.0676682	0.0574417	-0.0102265	0.0498361	0.0517005
cg27477205	MKRN2	NM_014160	TSS1500	0.0601774	0.0499323	-0.0102451	0.00844798	0.0547532
cg20289299	SNHG5;SNORD50B;SNORD50A	NR_003038;NR_003044;NR_002743	TSS1500;Body;3'UTR	0.0738652	0.0636108	-0.0102544	0.0377406	0.0480624
cg12909983	MEPCE;ZCWPW1	NM_019606;NM_017984	TSS1500;5'UTR;1stExon	0.025811	0.0155336	-0.0102774	0.0457971	0.0496762
cg15010213	MIR1-1;C20orf166	NR_029780;NM_178463	TSS1500;5'UTR;Body	0.974436	0.964139	-0.0102977	0.0362271	0.0477083
cg07787703	DIS3;DIS3;DIS3;DIS3;PIBF1	NM_014953;NM_014953;NM_001128226;NM_001128226;NM_006346	TSS200;5'UTR;1stExon	0.0226524	0.0123417	-0.0103108	0.0293242	0.049513
cg04795389	PDE6B;PDE6B;PDE6B	NM_001145292;NM_000283;NM_001145291	TSS1500;5'UTR;Body	0.950945	0.940617	-0.0103286	0.00399292	0.0752857
cg10532262	NCEH1;NCEH1;NCEH1;NCEH1	NM_001146278;NM_020792;NM_001146276;NM_001146277	5'UTR;Body	0.0551846	0.0448312	-0.0103534	0.0488957	0.0511347
cg06412252	CCT2	NM_006431	TSS1500;TSS200	0.0492292	0.038833	-0.0103962	0.0138698	0.055197
cg10448562	PSMB6	NM_002798	TSS200	0.0373096	0.0268881	-0.0104215	0.00732494	0.0576406
cg14386951	NRN1	NM_016588	Body;3'UTR	0.0402927	0.0298579	-0.0104348	0.00664413	0.064343
cg01169952	SGEF	NM_015595	TSS1500;5'UTR;1stExon;3'UTR	0.0180186	0.00758202	-0.0104366	0.00434283	0.0638788
cg16734497	STIP1;STIP1	NM_006819;NM_006819	TSS200;5'UTR;1stExon	0.0382875	0.0278247	-0.0104628	0.00106447	0.0988125
cg04796146			TSS1500	0.0208576	0.0103866	-0.010471	0.0023079	0.0672766
cg13342120	TRAFD1;TRAFD1;TRAFD1	NM_006700;NM_001143906;NM_001143906	5'UTR;1stExon;Body	0.0885199	0.0780023	-0.0105176	0.0376701	0.0481394
cg20046119	ZNF251	NM_138367	TSS1500	0.0275753	0.0170437	-0.0105316	0.0206915	0.0526165
cg04367197	ARNTL;ARNTL;ARNTL	NM_001030272;NM_001178;NM_001030273	5'UTR;Body	0.077462	0.0669045	-0.0105574	0.0107822	0.0562816
cg01868016	BTBD7;BTBD7;BTBD7;KIAA1409;BTBD7	NM_018167;NM_001002860;NM_001002860;NM_020818;NM_018167	5'UTR;1stExon	0.0276721	0.0170451	-0.010627	0.00564267	0.0668028
cg26966013	DCP1B	NM_152640	TSS200	0.062377	0.0517434	-0.0106336	0.0303883	0.0493035
cg19904463	FABP5	NM_001444	TSS1500	0.0866531	0.0759876	-0.0106655	0.0385417	0.0485122
cg13157960	NUDT19	NM_001105570	1stExon	0.0855446	0.0748706	-0.010674	0.029961	0.0498214
cg07839030	LMF2;NCAPH2;NCAPH2	NM_033200;NM_152299;NM_014551	TSS1500;TSS200	0.0397304	0.0290479	-0.0106825	0.00967216	0.0583395
cg17262932	CYP4V2	NM_207352	TSS1500;TSS200	0.0791137	0.0683838	-0.0107299	0.0432512	0.0481807
cg27393925	DUSP4	NM_001394	TSS1500	0.0375366	0.0267862	-0.0107504	0.0143149	0.0525748
cg07398350	C16orf57	NM_024598	1stExon	0.0898939	0.0791157	-0.0107781	0.00801633	0.0577534
cg03989789	C6orf153	NM_033112	TSS200	0.0957834	0.0850005	-0.0107829	0.0274026	0.049636
cg03494005	FBXO24;LRCH4;FBXO24	NM_033506;NM_002319;NM_033506	TSS1500;5'UTR;1stExon	0.067433	0.0566329	-0.0108	0.0454342	0.0488633
cg23235217	PCCA;PCCA	NM_000282;NM_001127692	TSS1500	0.0573227	0.046519	-0.0108037	0.00416551	0.0687391
cg08625468	SLC16A6;ARSG	NM_004694;NM_014960	5'UTR;Body	0.0719222	0.0611027	-0.0108195	0.00331112	0.070791
cg06798480	SETD5;LOC440944	NM_001080517;NR_027007	TSS200	0.0259354	0.0151091	-0.0108263	0.0118888	0.0561302
cg07469929	MYT1	NM_004535	5'UTR;Body	0.758414	0.747549	-0.0108654	0.0196	0.0540513
cg08903381	TBX6	NM_004608	TSS1500	0.0705179	0.0596069	-0.010911	0.044511	0.0494062
cg23163279	FLJ35220;LOC100294362;FLJ35220;FLJ35220	NM_173627;NR_029376;NM_001164637;NM_001164638	TSS200;Body	0.0245888	0.0136773	-0.0109115	0.0235184	0.0521209
cg07457568	GALNTL4;GALNTL4	NM_198516;NM_198516	TSS1500;5'UTR;1stExon	0.0514491	0.0405243	-0.0109248	0.0290672	0.0499989
cg09345916	UACA	NM_018003	TSS1500	0.0776405	0.0667021	-0.0109384	0.00826793	0.0562133
cg10678018	BRUNOL5	NM_021938	5'UTR;Body	0.0493577	0.0384171	-0.0109405	0.00434658	0.06324
cg22606869	TUBA1C	NM_032704	TSS1500	0.0688101	0.0578274	-0.0109827	0.0173397	0.0522899
cg25341131	PLCD1;PLCD1;PLCD1	NM_001130964;NR_024071;NM_006225	TSS1500;Body	0.0672625	0.05624	-0.0110225	0.0108364	0.0557404
cg05433911	RNF208	NM_031297	TSS1500	0.0792616	0.0682372	-0.0110244	0.0242265	0.0501905
cg03092191	UNCX	NM_001080461	1stExon	0.0558948	0.044803	-0.0110919	0.0416804	0.048575
cg16734947	FAM91A1	NM_144963	TSS1500	0.017765	0.00667251	-0.0110925	0.018961	0.0534502
cg21337124	ZNF20	NM_021143	TSS1500;5'UTR;1stExon;Body;3'UTR	0.0708578	0.0597636	-0.0110943	0.0166646	0.0545172
cg02814719	SLC2A11;SLC2A11;SLC2A11;SLC2A11	NM_001024939;NM_001024939;NM_001024938;NM_030807	TSS200;5'UTR;1stExon;Body	0.0557904	0.044659	-0.0111314	0.0316915	0.0492619
cg23909597	KIAA1530	NM_020894	TSS1500	0.0358519	0.0246912	-0.0111606	0.0270468	0.0503384
cg14996935	KRIT1;KRIT1;ANKIB1;KRIT1;KRIT1;KRIT1	NM_001013406;NM_194455;NM_019004;NM_004912;NM_194454;NM_194456	5'UTR;Body	0.0842013	0.0730101	-0.0111911	0.0234873	0.0500868
cg25686860	GATA2;GATA2;GATA2	NM_032638;NM_001145661;NM_001145662	TSS1500;5'UTR;Body	0.0618631	0.0506645	-0.0111986	0.00435475	0.0626139
cg10435123	HVCN1;HVCN1	NM_032369;NM_001040107	5'UTR;Body	0.030578	0.0193749	-0.0112031	0.00589823	0.06324
cg07720856	PTMA;PTMA	NM_001099285;NM_002823	TSS1500	0.0688574	0.0576056	-0.0112518	0.0202986	0.0516667
cg19251740	AGTRAP;AGTRAP;AGTRAP;AGTRAP;AGTRAP;AGTRAP;AGTRAP;AGTRAP;AGTRAP;AGTRAP	NM_001040194;NM_001040197;NM_001040195;NM_020350;NM_001040197;NM_001040196;NM_001040195;NM_001040194;NM_020350;NM_001040196	TSS200;5'UTR;1stExon	0.0352463	0.0239699	-0.0112764	0.0131499	0.054373
cg23197881	RAB3IP;RAB3IP;RAB3IP;RAB3IP;RAB3IP;RAB3IP	NM_175623;NM_175624;NM_022456;NM_175625;NM_175625;NM_175623	TSS1500;5'UTR;1stExon;Body	0.0695317	0.0582458	-0.0112858	0.00848332	0.0542833
cg04240200	ATRN;ATRN	NM_139321;NM_139322	TSS1500	0.0802554	0.0689641	-0.0112913	0.00746331	0.0558939
cg23234832	THRB;THRB;THRB	NM_001128176;NM_000461;NM_001128177	5'UTR;Body	0.0407984	0.0295043	-0.0112941	0.0244974	0.04973
cg06334857	PIGT	NM_015937	TSS200	0.0245438	0.0131972	-0.0113466	0.00549702	0.0572826
cg19366591	GFI1;GFI1	NM_001127216;NM_005263	5'UTR;Body	0.0668594	0.0554689	-0.0113905	0.00437044	0.062
cg15847614	FAM64A	NM_019013	TSS1500;5'UTR;Body	0.0339301	0.0225387	-0.0113914	0.00930648	0.0551512
cg22550330	HYAL3;NAT6	NM_003549;NM_012191	TSS1500;5'UTR;Body	0.0388824	0.0274272	-0.0114553	0.0251092	0.0498424
cg22793634	PGM1;PGM1	NM_002633;NM_002633	TSS200;5'UTR;1stExon	0.0791661	0.0676906	-0.0114755	0.0469548	0.0497369
cg04774227	BLOC1S2;BLOC1S2	NM_001001342;NM_173809	TSS1500;TSS200	0.0739698	0.062454	-0.0115158	0.0108031	0.0559196
cg16886045	CIRBP;CIRBP;CIRBP;C19orf23	NM_001280;NR_023313;NR_023312;NR_027271	Body;3'UTR	0.0573933	0.0458591	-0.0115342	0.0344833	0.0474859
cg16246366	RND2	NM_005440	TSS1500	0.0349485	0.0233983	-0.0115502	0.0140179	0.0545172
cg27023953	C22orf41	NM_001123225	5'UTR;Body	0.059232	0.0476343	-0.0115977	0.0456568	0.0498123
cg12298562	RBP4	NM_006744	TSS1500	0.101132	0.0895095	-0.0116224	0.0174449	0.0518861
cg03275130	B3GAT3	NM_012200	TSS1500	0.0488864	0.0372529	-0.0116335	0.0309494	0.0497069
cg03407547	KCTD11;KCTD11	NM_001002914;NM_001002914	TSS1500;5'UTR;1stExon	0.0472971	0.03564	-0.0116571	0.0344382	0.047612
cg13483916	BCL6	NM_001706	5'UTR;Body	0.033588	0.0219104	-0.0116777	0.0464439	0.0490729
cg11271505	KIAA0913	NM_015037	1stExon	0.0392508	0.0275098	-0.011741	0.0354344	0.0474165
cg20023354	ALG10;ALG10	NM_032834;NM_032834	TSS200;5'UTR;1stExon	0.0644964	0.0527526	-0.0117438	0.0230653	0.0509286
cg25779349	MTTP;RG9MTD2;RG9MTD2;MTTP;RG9MTD2	NM_000253;NM_152292;NM_001134666;NM_000253;NM_001134665	5'UTR;1stExon	0.0244545	0.01269	-0.0117645	0.017188	0.0528035
cg25520679	HIC1;HIC1	NM_001098202;NM_006497	TSS1500;5'UTR;Body	0.0811618	0.069318	-0.0118437	0.0359771	0.0479899
cg22865050	TMEM205;TMEM205;CCDC159;TMEM205	NM_033408;NM_001145416;NM_001080503;NM_198536	TSS1500	0.0772853	0.0654397	-0.0118456	0.0379307	0.0479473
cg06365984	FAM69C	NM_001044369	TSS200	0.035478	0.0236319	-0.0118461	0.0239372	0.051
cg01597125	ALMS1;ALMS1	NM_015120;NM_015120	TSS200;5'UTR;1stExon	0.0929863	0.0811101	-0.0118762	0.0396555	0.0484969
cg25581826	FAM113A;VPS16;VPS16	NM_022760;NM_080413;NM_022575	TSS1500;5'UTR;Body	0.0337935	0.0218652	-0.0119282	0.0156907	0.0553523
cg16891298	TANC1;TANC1	NM_001145909;NM_033394	5'UTR;Body	0.112959	0.101024	-0.011935	0.0415762	0.0487891
cg19133875	C7orf68;C7orf68	NM_001098786;NM_013332	TSS1500;5'UTR;Body	0.0889946	0.0770495	-0.0119451	0.0166808	0.054297
cg14568338	IGF1R	NM_000875	TSS1500	0.0909323	0.0789432	-0.0119892	0.043494	0.0481125
cg17006779	NUFIP2	NM_020772	TSS200	0.0507666	0.0387651	-0.0120016	0.000657976	0.1581
cg26928467	SOLH;C16orf10	NM_005632;NR_024121	TSS200	0.0736271	0.0616099	-0.0120172	0.0309493	0.0497574
cg02908189	ZNF16;ZNF16;ZNF16;ZNF16	NM_006958;NM_001029976;NM_006958;NM_001029976	5'UTR;1stExon	0.0442187	0.0321895	-0.0120291	0.00918809	0.0562411
cg18277508	SLC39A8;SLC39A8;SLC39A8;SLC39A8;SLC39A8	NM_022154;NM_022154;NM_001135147;NM_001135147;NM_001135146	TSS1500;5'UTR;1stExon;Body	0.0732726	0.061229	-0.0120436	0.0260383	0.0500073
cg17452713	C1orf213;C1orf213;ZNF436;ZNF436	NM_138479;NM_001008896;NM_001077195;NM_030634	TSS1500;5'UTR;Body	0.076894	0.0648165	-0.0120776	0.00674671	0.0621742
cg23155810	VWA5B2	NM_138345	1stExon	0.0470121	0.0348999	-0.0121122	0.00850491	0.0608077
cg09101826	MESP1;MESP1	NM_018670;NM_018670	TSS200;5'UTR;1stExon	0.0286221	0.0164954	-0.0121266	0.020034	0.0524378
cg07890600	HEXIM1;HEXIM1	NM_006460;NM_006460	TSS1500;5'UTR;1stExon	0.0794858	0.0673186	-0.0121672	0.022964	0.0511435
cg19156280	NGLY1;NGLY1;NGLY1;NGLY1	NM_018297;NM_001145293;NM_001145294;NM_001145295	TSS1500;Body	0.0333477	0.0211645	-0.0121832	0.00825982	0.0564643
cg17834180	IKZF5;IKZF5;ACADSB	NM_022466;NM_022466;NM_001609	TSS1500;5'UTR;1stExon	0.0831944	0.0710033	-0.0121911	0.0342738	0.0476965
cg13285593			Body;3'UTR	0.953415	0.941218	-0.0121975	0.0240961	0.0504574
cg12199100	FAM71E1;C19orf63;C19orf63	NM_138411;NM_175063;NM_206538	TSS1500;1stExon	0.0710725	0.0588532	-0.0122193	0.0341038	0.0480375
cg16489826	TCP1;TCP1;MRPL18	NM_001008897;NM_030752;NM_014161	TSS1500	0.0251827	0.0129596	-0.0122231	0.0077452	0.0602286
cg05932408	PTGIS	NM_000961	1stExon	0.101588	0.08935	-0.0122384	0.0220477	0.0507766
cg01490283	ZBTB7A	NM_015898	5'UTR;Body	0.0960592	0.0837495	-0.0123097	0.0252828	0.0494681
cg02175035	RAB40B	NM_006822	1stExon	0.0952115	0.0828759	-0.0123355	0.0226472	0.0517255
cg15291273	ATR	NM_001184	TSS1500	0.0499998	0.0376361	-0.0123637	0.0124081	0.0534423
cg05463155	PDHB	NM_000925	TSS200	0.099562	0.0871613	-0.0124007	0.0331707	0.0484429
cg15376615	HAND1	NM_004821	TSS1500	0.023735	0.0113245	-0.0124106	0.0105939	0.05797
cg18641486	SLC25A21;SLC25A21;SLC25A21;LOC100129794;SLC25A21	NM_030631;NM_030631;NM_001171170;NR_033240;NM_001171170	TSS1500;TSS200;5'UTR;1stExon	0.0685986	0.0561873	-0.0124113	0.0262589	0.0494657
cg14064694	HIST1H2BI	NM_003525	1stExon	0.0632233	0.0507626	-0.0124607	0.0374331	0.047175
cg15561583	OTX1	NM_014562	5'UTR;Body	0.0288679	0.0163882	-0.0124798	0.00528865	0.0598864
cg26413355	FAM151B	NM_205548	TSS1500	0.0486967	0.0361676	-0.0125291	0.0205648	0.0532067
cg07332734	ARL1	NM_001177	TSS1500	0.0676426	0.0550968	-0.0125459	0.0122682	0.0540513
cg26631178	TBKBP1	NM_014726	1stExon	0.922762	0.91003	-0.0127323	0.0101694	0.0543299
cg21918513	GDNF	NM_000514	5'UTR;Body	0.0870955	0.0743598	-0.0127358	0.0096218	0.0587732
cg17398851	PRR24	NM_178511	TSS1500	0.0947316	0.0819897	-0.0127418	0.00837157	0.0552314
cg26011998	SAV1	NM_021818	TSS1500	0.0971382	0.0843874	-0.0127509	0.0393788	0.0475764
cg01875418	P2RY2;P2RY2;P2RY2;P2RY2;P2RY2	NM_002564;NM_002564;NM_176072;NM_176071;NM_176072	5'UTR;1stExon	0.0798718	0.0670185	-0.0128533	0.00992862	0.0560638
cg21875274	C14orf43;C14orf43	NM_001043318;NM_194278	5'UTR;Body	0.0539538	0.0410709	-0.0128829	0.0267772	0.050577
cg11716608	GUSB	NM_000181	TSS200	0.124606	0.111699	-0.0129065	0.0140951	0.053854
cg27039453	SHMT2;SHMT2;SHMT2;SHMT2;SHMT2;SHMT2;SHMT2;SHMT2	NM_005412;NR_029415;NR_029417;NM_001166358;NM_001166357;NR_029416;NM_001166356;NM_001166359	TSS1500;5'UTR;Body	0.0612518	0.0483139	-0.0129379	0.0287276	0.0507179
cg21184859	PTHLH;PTHLH;PTHLH;PTHLH	NM_198966;NM_002820;NM_198964;NM_198965	TSS1500;5'UTR;Body	0.0629849	0.0499141	-0.0130708	0.013334	0.0536632
cg20609092	SPC25;SPC25	NM_020675;NM_020675	TSS1500;5'UTR;1stExon	0.0458612	0.0327427	-0.0131185	0.0189427	0.0536411
cg09489090	ABAT;ABAT	NM_020686;NM_020686	5'UTR;1stExon	0.0465056	0.0333648	-0.0131407	0.0171517	0.0531166
cg12483561	OTOP2;OTOP2;USH1G	NM_178160;NM_178160;NM_173477	TSS1500;5'UTR;1stExon	0.107584	0.0944375	-0.0131465	0.00612314	0.0612
cg00210144	EIF5A;EIF5A;EIF5A;EIF5A	NM_001143761;NM_001970;NM_001143762;NM_001143760	TSS200	0.0639813	0.0508101	-0.0131712	0.0078787	0.0591028
cg13333087	LARP7;LARP7;C4orf21;C4orf21	NM_016648;NM_015454;NM_018392;NM_018392	5'UTR;1stExon	0.0645354	0.0513334	-0.013202	0.0156872	0.0554737
cg02274509	C10orf137	NM_015608	TSS1500;Body;3'UTR	0.0822112	0.0689513	-0.01326	0.0369217	0.0477527
cg19530217	NUDT8	NM_181843	TSS1500	0.0275226	0.0142461	-0.0132765	0.00378888	0.0821299
cg21901718	2015-03-11	NM_001102562	TSS1500	0.0359323	0.0225787	-0.0133535	0.0156011	0.0558411
cg18867283	GCLM	NM_002061	1stExon	0.0858982	0.0725059	-0.0133923	0.0268258	0.0504574
cg11673969	EPHB4;EPHB4	NM_004444;NM_004444	TSS1500;5'UTR;1stExon	0.0899131	0.0765166	-0.0133965	0.0126884	0.0563096
cg07383130	FLJ37453	NR_024279	Body;3'UTR	0.0842119	0.0707869	-0.013425	0.0194833	0.0519706
cg23601614	NMI	NM_004688	5'UTR;Body	0.0897828	0.0763576	-0.0134252	0.0155542	0.0560887
cg16203549			5'UTR;1stExon	0.0842706	0.0708328	-0.0134377	0.0323868	0.0482748
cg18279337	MYO5C	NM_018728	TSS1500	0.100061	0.0866114	-0.0134498	0.0208597	0.052285
cg02843755	CTDSPL;CTDSPL	NM_001008392;NM_005808	TSS1500	0.0607522	0.0472793	-0.0134729	0.0118748	0.0562967
cg22541755	KLF11	NM_003597	TSS1500	0.0691364	0.0555946	-0.0135417	0.0181039	0.0523125
cg07074316	UNCX	NM_001080461	TSS1500	0.0768993	0.063345	-0.0135543	0.0115223	0.0581963
cg01646575	SAP130;SAP130	NM_001145928;NM_024545	TSS1500	0.081389	0.0678318	-0.0135572	0.0342306	0.0477813
cg18599069	GATA3;GATA3	NM_002051;NM_001002295	TSS1500;5'UTR;Body	0.0947148	0.0811526	-0.0135622	0.0364688	0.0472332
cg08792082	DNAJB6;DNAJB6	NM_005494;NM_058246	5'UTR;Body	0.0751399	0.0615714	-0.0135685	0.0122576	0.0542057
cg07846311	ARL9	NM_206919	5'UTR;Body	0.0506046	0.0370343	-0.0135703	0.0490932	0.0510336
cg02694715	H19	NR_002196	TSS1500	0.593985	0.580287	-0.013698	0.0411851	0.0478737
cg23886974	CENPL;CENPL;CENPL;CENPL;DARS2;CENPL	NM_001171182;NM_001127181;NM_033319;NM_033319;NM_018122;NM_001127181	TSS1500;5'UTR;1stExon	0.0302759	0.0165551	-0.0137208	0.0193689	0.0525157
cg23701599	TMEM66	NM_016127	Body;3'UTR	0.067036	0.053252	-0.013784	0.0140686	0.0539854
cg05550276	TOX3;TOX3	NM_001146188;NM_001080430	5'UTR;Body	0.0891826	0.0753087	-0.0138739	0.025504	0.0509368
cg18478175	PEBP1	NM_002567	TSS200	0.0596456	0.0456612	-0.0139844	0.0416788	0.0486105
cg11931731	KATNAL2	NM_031303	5'UTR;Body	0.0515181	0.0375167	-0.0140014	0.00212596	0.0810769
cg20910875	KCNJ12	NM_021012	5'UTR;Body	0.0759851	0.0619592	-0.0140258	0.0422639	0.0480825
cg24603730			TSS200	0.0846706	0.0706435	-0.0140271	0.0221474	0.0507026
cg05614904	RAB6B;RAB6B	NM_016577;NM_016577	TSS200;5'UTR;1stExon	0.072762	0.058677	-0.014085	0.0139297	0.0546519
cg23625312	SERGEF;SERGEF	NM_012139;NM_012139	TSS200;5'UTR;1stExon	0.0341978	0.0200516	-0.0141461	0.0252375	0.0495922
cg26877631	MLLT10;MLLT10;MLLT10	NM_004641;NM_004641;NM_001009569	TSS1500;5'UTR;1stExon	0.0734665	0.0591875	-0.014279	0.00390689	0.07905
cg04782072	EEF1E1;EEF1E1	NM_004280;NM_001135650	Body;3'UTR	0.0828144	0.0685256	-0.0142888	0.00944245	0.0543092
cg16804020	KLF6;KLF6;KLF6;KLF6	NM_001160124;NR_027653;NM_001300;NM_001160125	TSS1500;TSS200	0.0365056	0.0221058	-0.0143997	0.0250385	0.0502863
cg06007323	KIAA0232;KIAA0232	NM_014743;NM_001100590	5'UTR;Body	0.101274	0.0868682	-0.0144058	0.00710008	0.0585556
cg01064918	SLC24A4;SLC24A4;SLC24A4;SLC24A4	NM_153648;NM_153647;NM_153648;NM_153646	TSS1500;5'UTR;1stExon	0.150468	0.136025	-0.0144425	0.0327643	0.0490809
cg03172996	CACNB4;CACNB4;CACNB4	NM_001145798;NM_001005746;NM_000726	TSS1500;1stExon	0.0440401	0.0295818	-0.0144582	0.0584763	0.0587431
cg00733780	GAD2;GAD2	NM_000818;NM_001134366	TSS1500	0.0682818	0.0537675	-0.0145143	0.0245366	0.0516667
cg12316147	RGP1;GBA2;GBA2	NM_001080496;NM_020944;NM_020944	TSS1500;TSS200;5'UTR;1stExon	0.0774766	0.0629366	-0.01454	0.0171865	0.0529075
cg10021349	DHDH	NM_014475	TSS200	0.0774993	0.0629316	-0.0145676	0.00758504	0.0623054
cg01289965	ABCG1;ABCG1;ABCG1;ABCG1;ABCG1;ABCG1	NM_004915;NM_207628;NM_207627;NM_016818;NM_207174;NM_207629	TSS200;5'UTR;Body	0.0432552	0.0286198	-0.0146354	0.0117918	0.0566328
cg15562780	SLC1A2	NM_004171	TSS1500;5'UTR;Body	0.0761991	0.0615476	-0.0146515	0.00818365	0.0567175
cg02057386	SLC39A8;SLC39A8;SLC39A8	NM_001135147;NM_022154;NM_001135146	TSS1500;5'UTR;1stExon	0.0598701	0.0451802	-0.0146899	0.00674799	0.0618268
cg20646490	FOSB;FOSB;FOSB;FOSB	NM_001114171;NM_006732;NM_001114171;NM_006732	TSS1500;5'UTR;1stExon	0.122284	0.107584	-0.0147004	0.0171264	0.0533274
cg08482694	PTGS2;PTGS2	NM_000963;NM_000963	TSS200;5'UTR;1stExon	0.0592397	0.0445329	-0.0147067	0.00670995	0.06324
cg01565912	GLYR1;UBN1	NM_032569;NM_001079514	TSS1500;5'UTR;Body	0.104272	0.0895637	-0.0147081	0.0195017	0.0545172
cg16654771	EZR;EZR	NM_003379;NM_001111077	TSS1500;5'UTR;Body	0.11252	0.0976298	-0.0148898	0.0222697	0.0504087
cg15644003	ATL3;ATL3	NM_015459;NM_015459	TSS200;5'UTR;1stExon	0.0755545	0.0606555	-0.014899	0.00215592	0.077122
cg15269148	ING1;ING1;ING1;ING1	NM_198217;NM_198219;NM_005537;NM_198218	TSS200;5'UTR;Body	0.906141	0.891231	-0.0149094	0.0183382	0.0516479
cg16259268	EFHD1	NR_027663	TSS200	0.0439847	0.0290661	-0.0149187	0.0362856	0.0475886
cg05661333	GABBR1;GABBR1	NM_021904;NM_001470	TSS200;5'UTR;Body	0.0943559	0.0793343	-0.0150216	0.0412757	0.0478384
cg00187614			Body;3'UTR	0.154434	0.139302	-0.0151324	0.0287709	0.050606
cg08269742	PIK3R5	NM_001142633	5'UTR;Body	0.118712	0.103571	-0.015141	0.031494	0.048382
cg04562562			5'UTR;Body	0.112562	0.097395	-0.0151672	0.00310645	0.0765
cg10437652	ZFP62	NM_152283	5'UTR;Body	0.180245	0.165055	-0.0151905	0.0275988	0.0512361
cg04442328	SENP2;SENP2	NM_021627;NM_021627	TSS200;5'UTR;1stExon	0.0997594	0.0845084	-0.0152511	0.0266366	0.0508179
cg07200748	ADD3;ADD3;ADD3;ADD3;ADD3	NM_016824;NM_001121;NM_016824;NM_019903;NM_001121	5'UTR;1stExon;Body;3'UTR	0.093065	0.0778129	-0.0152521	0.00171158	0.112929
cg12232110	SC5DL;SC5DL;SC5DL	NM_006918;NM_001024956;NM_006918	5'UTR;1stExon	0.0877419	0.0724454	-0.0152964	0.0326824	0.0493129
cg15012692	PWWP2B;PWWP2B	NM_138499;NM_001098637	TSS1500	0.104879	0.0894088	-0.0154698	0.030751	0.0500623
cg22230229	BAHCC1	NM_001080519	TSS1500	0.0877292	0.0721997	-0.0155294	0.029045	0.0500535
cg13607699	UBTF;UBTF;UBTF	NM_001076684;NM_014233;NM_001076683	TSS1500;5'UTR;Body;3'UTR	0.0833737	0.0678286	-0.0155451	0.00690973	0.0604754
cg00919585	PARP3;PARP3;RRP9	NM_005485;NM_001003931;NM_004704	TSS1500;Body	0.0955743	0.079863	-0.0157114	0.0153039	0.0531726
cg17184608	DDX51;NOC4L	NM_175066;NM_024078	TSS1500;Body	0.48177	0.465988	-0.0157822	0.0406645	0.0482658
cg21828898	UBA5;UBA5;ACAD11;UBA5	NM_024818;NM_198329;NM_032169;NM_024818	TSS1500;TSS200;5'UTR;1stExon;Body;3'UTR	0.064879	0.0490944	-0.0157846	0.00271631	0.0878333
cg07525817	DACT3	NM_145056	TSS200;5'UTR;Body	0.100764	0.0849603	-0.0158036	0.00565574	0.065875
cg19695777	CDX2	NM_001265	TSS1500;5'UTR;1stExon	0.0858677	0.070056	-0.0158118	0.0246895	0.0513312
cg17161250	C2orf40;C2orf40	NM_032411;NM_032411	TSS200;5'UTR;1stExon	0.0569463	0.0410267	-0.0159196	0.0442126	0.0486802
cg08057277	LOC440461	NR_027283	TSS1500;5'UTR;1stExon	0.491402	0.475468	-0.0159339	0.0423421	0.0479091
cg09198694	VEGFA;VEGFA;VEGFA;VEGFA;VEGFA;VEGFA;VEGFA;VEGFA;VEGFA;VEGFA;VEGFA;VEGFA;VEGFA;VEGFA;VEGFA;VEGFA;VEGFA;VEGFA;VEGFA;VEGFA;VEGFA;VEGFA;VEGFA;VEGFA;VEGFA;VEGFA;VEGFA;VEGFA;VEGFA;VEGFA;VEGFA;VEGFA	NM_001171626;NM_001171625;NM_001171623;NM_001025366;NM_003376;NM_001171626;NM_001025367;NM_001171629;NM_001171624;NM_001171630;NM_003376;NM_001171623;NM_001033756;NM_001025368;NM_001025368;NM_001171628;NM_001171627;NM_001171630;NM_001171622;NM_001171625;NM	TSS1500;5'UTR;1stExon	0.0618382	0.0457086	-0.0161296	0.0264772	0.0491699
cg19931468	PGS1	NM_024419	TSS200	0.0934805	0.077175	-0.0163055	0.0473203	0.049571
cg02288777	PEF1	NM_012392	TSS1500;TSS200	0.0591832	0.0427874	-0.0163958	0.00335895	0.0687391
cg20597117	NAA38	NM_016200	TSS1500	0.0940167	0.0775977	-0.016419	0.0344616	0.0475279
cg15658824	SORBS3;SORBS3	NM_001018003;NM_005775	TSS1500;Body	0.0403141	0.0238829	-0.0164312	0.0443858	0.0483755
cg01611134	SENP1;SENP1;PFKM	NM_014554;NM_014554;NM_001166686	5'UTR;1stExon;Body;3'UTR	0.128228	0.11179	-0.0164385	0.00118904	0.0878333
cg21322819	LOC283731;ISLR2;ISLR2	NR_027073;NM_001130136;NM_001130137	Body;3'UTR	0.136271	0.119738	-0.0165334	0.0248192	0.0510659
cg07707498	C16orf87	NM_001001436	TSS1500	0.0830083	0.0664658	-0.0165425	0.0438019	0.0490233
cg18563680	DEDD2	NM_133328	TSS1500;5'UTR;1stExon;Body;3'UTR	0.0712317	0.0546194	-0.0166123	0.0348476	0.0482012
cg24310677	ZNF702P	NR_003578	TSS200	0.0959831	0.0793449	-0.0166382	0.00387077	0.0810769
cg03900542	DEDD2	NM_133328	TSS1500;5'UTR;Body;3'UTR	0.11187	0.095017	-0.0168534	0.00145365	0.0752857
cg20115218	ANO5;ANO5;ANO5;ANO5	NM_213599;NM_213599;NM_001142649;NM_001142649	TSS1500;5'UTR;1stExon	0.0834217	0.0665093	-0.0169124	0.0194721	0.0520607
cg18729357	ZNF702P	NR_003578	TSS200	0.0464205	0.0294803	-0.0169402	0.0275998	0.0511769
cg13714271	SMU1	NM_018225	TSS200	0.147723	0.130722	-0.017001	0.0121254	0.0545172
cg19317517	ADCYAP1R1	NM_001118	5'UTR;Body	0.106915	0.0896776	-0.0172372	0.0455091	0.0498807
cg25256661	DVL2	NM_004422	TSS1500	0.108753	0.0914382	-0.0173152	0.0150802	0.0537755
cg11670109	FAM188B	NM_032222	TSS1500;5'UTR;Body	0.0676278	0.0502841	-0.0173438	0.00703721	0.0591818
cg00556514	PLCD1;PLCD1;PLCD1	NM_001130964;NR_024071;NM_006225	TSS1500;Body	0.182903	0.165502	-0.0174011	0.00312017	0.0752857
cg06458239	ZNF549	NM_153263	TSS1500	0.0875625	0.0700538	-0.0175087	0.0248274	0.0509343
cg01225317	CDK18;CDK18;CDK18;CDK18;CDK18;CDK18	NM_212502;NM_002596;NM_212503;NM_212503;NM_212502;NM_002596	5'UTR;1stExon	0.121629	0.103864	-0.0177646	0.0166012	0.0549632
cg00036115	NUP107	NM_020401	TSS1500;1stExon;3'UTR	0.114227	0.0963451	-0.0178822	0.031317	0.0487672
cg14491820	LBX1	NM_006562	Body;3'UTR	0.0915864	0.0736253	-0.0179612	0.0143467	0.0524502
cg09863749	EIF2C3;EIF2C3	NM_177422;NM_024852	TSS1500	0.0340182	0.0160557	-0.0179625	0.0437099	0.0490924
cg25792990	ACTA1	NM_001100	TSS1500	0.128658	0.110565	-0.0180932	0.0112411	0.0538421
cg00953480	PAX5	NM_016734	TSS1500	0.138978	0.120755	-0.0182227	0.0405369	0.0484824
cg19233518	GEMIN8;GEMIN8;GEMIN8	NM_017856;NM_001042479;NM_001042480	5'UTR;Body	0.0981083	0.0796904	-0.0184179	0.029597	0.0505112
cg20159775	BTBD3	NM_181443	5'UTR;Body	0.0773423	0.0586376	-0.0187046	0.00710073	0.0579424
cg09065880	RBM38;RBM38	NM_017495;NM_183425	TSS200;5'UTR;Body	0.0562532	0.0371349	-0.0191183	0.0260119	0.0501293
cg10563588	RASA3	NM_007368	TSS1500	0.0755985	0.0563808	-0.0192177	0.036663	0.0481853
cg16261871	PDE4D;PDE4D	NM_001165899;NM_001104631	TSS1500;Body	0.108132	0.0887017	-0.01943	0.0331341	0.0484879
cg26780677	SF1;SF1;SF1;SF1;SF1;SF1;SF1;SF1	NM_201997;NM_004630;NM_201998;NM_201995;NM_004630;NM_201995;NM_201998;NM_201997	TSS1500;5'UTR;1stExon;3'UTR	0.0597412	0.0400702	-0.019671	0.00863719	0.060038
cg03119731	CACNG6;CACNG6;CACNG6	NM_145815;NM_145814;NM_031897	TSS1500	0.0532526	0.0335671	-0.0196855	0.0129007	0.0553989
cg15068050	GFI1;GFI1;GFI1	NM_001127216;NM_001127216;NM_005263	5'UTR;1stExon;Body	0.0332477	0.0133639	-0.0198838	0.0315405	0.0496974
cg12876009	CARD10	NM_014550	TSS1500	0.164538	0.14456	-0.0199779	0.00637135	0.0596604
cg22761551	FAF2;FAF2	NM_014613;NM_014613	TSS200;5'UTR;1stExon	0.0601836	0.0399535	-0.02023	0.0315086	0.0497953
cg22319784	BTNL9	NM_152547	Body;3'UTR	0.121245	0.100982	-0.0202622	0.0148871	0.0541438
cg22809023	TNK2;TNK2	NM_001010938;NM_005781	TSS1500;5'UTR;Body	0.088888	0.0684075	-0.0204805	0.0397912	0.048238
cg13879483	USP44;USP44	NM_001042403;NM_032147	5'UTR;Body	0.123394	0.102849	-0.0205454	0.0137838	0.0558939
cg15801215	L3MBTL3;L3MBTL3	NM_032438;NM_001007102	5'UTR;Body	0.114094	0.0934951	-0.0205989	0.0439605	0.0489198
cg21084402	OCEL1	NM_024578	TSS200	0.0860233	0.0653703	-0.020653	0.0337093	0.0489117
cg17775091			Body;3'UTR	0.114245	0.0935663	-0.0206788	0.0090266	0.057375
cg10638599	SHISA7	NM_001145176	TSS1500	0.0888755	0.0681084	-0.0207671	0.00610228	0.0624079
cg13848802	SMARCA5	NM_003601	TSS1500	0.102586	0.0818162	-0.0207702	0.0127088	0.0561557
cg11077019	TXNDC12;TXNDC12;BTF3L4;BTF3L4;BTF3L4	NM_015913;NM_015913;NM_001136497;NR_024350;NM_152265	TSS1500;5'UTR;1stExon;3'UTR	0.0461709	0.0253889	-0.020782	0.00223933	0.0687391
cg20498746	GADL1	NM_207359	TSS200	0.101508	0.0807223	-0.0207862	0.00801061	0.0580183
cg14530528	TAP1;PSMB9;PSMB9	NM_000593;NM_002800;NM_148954	TSS1500;TSS200	0.168389	0.147565	-0.0208238	0.0309612	0.0496063
cg21233754	GPD2;GPD2	NM_000408;NM_001083112	5'UTR;Body	0.0455031	0.0243075	-0.0211956	0.00337899	0.0668028
cg14412733	POLE3;C9orf43;POLE3	NR_027261;NM_152786;NM_017443	TSS1500;5'UTR;1stExon;Body;3'UTR	0.044268	0.023052	-0.021216	0.000233824	0
cg13434308	TMTC1	NM_175861	5'UTR;1stExon;Body	0.114486	0.0931924	-0.0212936	0.021441	0.0502284
cg11251319	ATP8B3	NM_138813	TSS1500	0.0627116	0.0411657	-0.0215459	0.0179149	0.0527978
cg13777681	DPP10;DPP10	NM_001004360;NM_020868	TSS1500;5'UTR;Body	0.0692244	0.0474978	-0.0217266	0.00201086	0.0903429
cg17583449	WNT11	NM_004626	TSS1500	0.162123	0.140315	-0.0218079	0.0298494	0.0501374
cg02772682	SNAPC2;SNAPC2	NR_030717;NM_003083	5'UTR;1stExon;Body	0.0461289	0.0241311	-0.0219977	0.00265341	0.0894906
cg04689371	U2AF2;U2AF2;U2AF2;U2AF2	NM_001012478;NM_001012478;NM_007279;NM_007279	TSS200;5'UTR;1stExon	0.0771271	0.0550531	-0.022074	0.00143493	0.07905
cg17011276	PCDHGA4;PCDHGA9;PCDHGA1;PCDHGB1;PCDHGB7;PCDHGB6;PCDHGB3;PCDHGA6;PCDHGA8;PCDHGA10;PCDHGA5;PCDHGB4;PCDHGB7;PCDHGA3;PCDHGA2;PCDHGB2;PCDHGA7;PCDHGB5	NM_018917;NM_018921;NM_018912;NM_018922;NM_018927;NM_018926;NM_018924;NM_018919;NM_032088;NM_018913;NM_018918;NM_003736;NM_032101;NM_018916;NM_018915;NM_018923;NM_018920;NM_018925	1stExon;Body	0.11874	0.0963496	-0.0223902	0.0544375	0.0549382
cg07495357	CUL7;CUL7	NM_001168370;NM_014780	TSS1500;5'UTR;Body	0.0776256	0.0549982	-0.0226274	0.00167281	0.117111
cg00581848	GPR157	NM_024980	TSS1500	0.0580394	0.0353781	-0.0226613	0.00211046	0.0832105
cg22964768	RBMXL3;LRCH2	NM_001145346;NM_020871	1stExon;Body	0.925642	0.902978	-0.022664	0.00893888	0.0583156
cg17152757	GHSR;GHSR	NM_004122;NM_198407	TSS200	0.131958	0.109149	-0.022809	0.0466801	0.0500384
cg02954252	NACA;NACA;NACA;NACA	NM_005594;NM_001113201;NM_001113202;NM_001113203	TSS1500	0.0700943	0.0471204	-0.0229739	0.00666692	0.0639711
cg10718721	C11orf30	NM_020193	TSS1500;5'UTR;Body	0.13741	0.114333	-0.0230772	0.0010361	0.1054
cg05449136	LOC389333	NM_001161546	1stExon	0.0971978	0.0740471	-0.0231507	0.0441444	0.0487484
cg25824760	ANKRD30B	NM_001145029	TSS1500	0.416021	0.392748	-0.0232724	0.0100816	0.0547059
cg05982757	HOXC4;HOXC5;HOXC5	NM_014620;NR_003084;NM_018953	TSS1500;5'UTR;Body	0.121276	0.0978881	-0.023388	0.00993058	0.0558657
cg21114390	SFRS12;SFRS12	NM_001077199;NM_139168	TSS1500	0.0644207	0.0409956	-0.0234252	0.0278467	0.0507661
cg22643080	PECI;PECI;PECI;PECI	NM_006117;NM_206836;NR_028588;NM_001166010	TSS1500	0.0476818	0.0240899	-0.0235919	0.00934523	0.0547269
cg17767542	NCAN	NM_004386	5'UTR;Body	0.113277	0.0896011	-0.0236763	0.0376476	0.048178
cg02884884	SRRM3	NM_001110199	5'UTR;Body	0.088485	0.0647161	-0.0237689	0.0361459	0.0478286
cg06922606	GRIN2A;GRIN2A;GRIN2A	NM_001134407;NM_000833;NM_001134408	TSS1500;5'UTR;Body	0.158798	0.134852	-0.0239466	0.0261741	0.049705
cg25061349	ZNF318	NM_014345	TSS1500	0.107973	0.0840136	-0.0239592	0.00682652	0.0614833
cg14217069	ONECUT1	NM_004498	1stExon	0.186708	0.162686	-0.0240222	0.0402241	0.0477644
cg08201311	OBSL1	NM_015311	1stExon	0.822607	0.798023	-0.0245842	0.0227574	0.051652
cg01381846	HOXA9	NM_152739	1stExon;Body;3'UTR	0.187758	0.163023	-0.024735	0.0322857	0.0484598
cg09032423	ADCY9	NM_001116	Body;3'UTR	0.836119	0.811314	-0.0248055	0.0405325	0.0485187
cg15851274	SIN3A;SIN3A	NM_001145357;NM_001145357	5'UTR;1stExon	0.0523113	0.0271871	-0.0251242	0.0184932	0.0515543
cg11532302	HYMAI;PLAGL1;PLAGL1;PLAGL1;PLAGL1;PLAGL1;PLAGL1;PLAGL1;PLAGL1	NR_002768;NM_006718;NM_002656;NM_001080951;NM_001080954;NM_001080956;NM_001080953;NM_001080955;NM_001080952	5'UTR;1stExon;Body;3'UTR	0.524469	0.49914	-0.0253295	0.0218301	0.0513009
cg26038751	TSPAN14;TSPAN14	NM_001128309;NM_030927	5'UTR;Body	0.103553	0.0780283	-0.0255246	0.00477666	0.0681466
cg07783282	USP44;USP44	NM_001042403;NM_032147	5'UTR;Body	0.106417	0.0808422	-0.0255747	0.0287636	0.0506619
cg24988255	HOXA11AS;HOXA11	NR_002795;NM_005523	TSS1500;5'UTR;1stExon	0.167165	0.141368	-0.0257968	0.0313693	0.0486703
cg18770076	C6orf176;C6orf176	NR_026860;NR_026861	Body;3'UTR	0.914034	0.887665	-0.0263694	0.0464025	0.0492057
cg16291854	POLD1	NM_002691	5'UTR;Body	0.873757	0.847327	-0.0264299	0.0338183	0.0485583
cg15322570	CXorf38;CXorf38	NM_144970;NM_144970	TSS200;5'UTR;1stExon	0.0974549	0.0707207	-0.0267342	0.00423373	0.0672766
cg21093166	IRX2;IRX2;C5orf38	NM_033267;NM_001134222;NM_178569	TSS1500	0.244957	0.218197	-0.0267603	0.0113956	0.0535108
cg20285745	NOS1	NM_000620	5'UTR;Body	0.164917	0.138111	-0.026806	0.0309835	0.0495061
cg10897637	YAF2	NM_005748	Body;3'UTR	0.659337	0.632489	-0.026848	0.00964864	0.0585556
cg15506157	KLRG2	NM_198508	TSS200	0.0878703	0.060745	-0.0271253	0.0131758	0.0542296
cg12763811	IARS2;IARS2	NM_018060;NM_018060	TSS200;5'UTR;1stExon;Body	0.144444	0.117159	-0.0272858	0.0150581	0.0538977
cg03804272	PDE4D;PDE4D	NM_001165899;NM_001104631	1stExon;Body	0.113561	0.0861569	-0.0274037	0.0239514	0.0509315
cg05529816	CHRNE;C17orf107	NM_000080;NM_001145536	TSS1500;Body	0.063835	0.0362015	-0.0276335	0.00334833	0.06975
cg06023039	SNAPC5	NM_006049	TSS200	0.125539	0.0973342	-0.0282045	0.0054071	0.0589925
cg14007694	MIR369;MIR410;MIR412;MIR656	NR_029862;NR_030156;NR_030155;NR_030392	TSS1500;TSS200;5'UTR;1stExon	0.884379	0.856098	-0.0282815	0.0403861	0.0475489
cg00005083	TDRD6;TDRD6	NM_001168359;NM_001010870	TSS1500	0.927633	0.898682	-0.0289503	0.0347899	0.0483275
cg04215475	VENTX	NM_014468	TSS1500	0.146581	0.117124	-0.0294561	0.0337527	0.0487344
cg08263357	HYMAI;PLAGL1;PLAGL1;PLAGL1;PLAGL1;PLAGL1;PLAGL1;PLAGL1;PLAGL1	NR_002768;NM_006718;NM_002656;NM_001080951;NM_001080954;NM_001080956;NM_001080953;NM_001080955;NM_001080952	5'UTR;1stExon;Body;3'UTR	0.482471	0.452767	-0.0297037	0.0359416	0.0481116
cg17690515	MUM1;MUM1	NR_024247;NM_032853	5'UTR;Body	0.874198	0.844386	-0.0298121	0.021808	0.0513767
cg11500467	GAD2;GAD2	NM_000818;NM_001134366	TSS1500	0.163525	0.133291	-0.0302338	0.0205122	0.0538104
cg21692194	SLC47A1	NM_018242	TSS1500	0.161321	0.130517	-0.0308039	0.0429893	0.0483865
cg02497758	MAFB	NM_005461	1stExon	0.160586	0.129745	-0.0308415	0.0305452	0.0506312
cg21273437	TMEM134;TMEM134;TMEM134	NM_025124;NM_001078651;NM_001078650	TSS1500	0.107777	0.0763151	-0.031462	0.00772733	0.0608077
cg18456459	RAB31	NM_006868	TSS1500	0.127458	0.0959102	-0.0315473	0.0415119	0.048825
cg13527016	FAM45B;FAM45A	NR_027141;NM_207009	5'UTR;Body	0.0844776	0.0528489	-0.0316286	0.0430976	0.0483521
cg05567334	CACNA1G;CACNA1G;CACNA1G;CACNA1G;CACNA1G;CACNA1G;CACNA1G;CACNA1G;CACNA1G;CACNA1G;CACNA1G;CACNA1G;CACNA1G;CACNA1G;CACNA1G	NM_198384;NM_198379;NM_198380;NM_198377;NM_198385;NM_018896;NM_198396;NM_198386;NM_198376;NM_198397;NM_198388;NM_198383;NM_198382;NM_198378;NM_198387	5'UTR;Body	0.817967	0.786297	-0.0316699	0.0471932	0.0496373
cg23032316	AAAS	NM_015665	1stExon	0.134983	0.103221	-0.0317613	0.0258336	0.0504988
cg02534363	NBEAL2	NM_015175	Body;3'UTR	0.180945	0.148954	-0.0319908	0.0163117	0.0530314
cg22344611	MYOD1	NM_002478	Body;3'UTR	0.155779	0.123347	-0.0324321	0.0356648	0.0485631
cg25172682	MMP28;MMP28	NM_001032278;NM_024302	TSS1500	0.117581	0.0845889	-0.0329918	0.0422949	0.0479437
cg18780432	CACNG1;CACNG1	NM_000727;NM_000727	TSS200;5'UTR;1stExon	0.873685	0.840629	-0.0330557	0.0293541	0.0494595
cg08472276	C7orf50;GPER;GPER;GPER;C7orf50;C7orf50	NM_001134395;NM_001505;NM_001098201;NM_001039966;NM_032350;NM_001134396	Body;3'UTR	0.813702	0.779907	-0.0337955	0.0241963	0.0503236
cg02636057	MED13	NM_005121	TSS1500	0.130013	0.0961619	-0.0338512	0.0442039	0.0487143
cg10659464	INS-IGF2;IGF2AS;IGF2;IGF2;IGF2AS;IGF2	NR_003512;NR_028044;NM_001127598;NM_001007139;NR_028043;NM_000612	5'UTR;Body;3'UTR	0.189227	0.155229	-0.0339974	0.0316342	0.0494545
cg19354579	EPOR	NM_000121	Body;3'UTR	0.1858	0.151375	-0.034425	0.0440854	0.0487826
cg19430780	SIPA1L3;WDR87	NM_015073;NM_031951	5'UTR;Body	0.154265	0.119083	-0.0351816	0.0313753	0.048622
cg05850971	EGFL8	NM_030652	TSS1500;5'UTR;Body	0.890179	0.854875	-0.0353041	0.0129363	0.05525
cg27158572	PPAP2C;PPAP2C;PPAP2C	NM_177526;NM_003712;NM_177543	TSS1500	0.79358	0.757539	-0.0360416	0.030658	0.0502677
cg01615018	HOXC9	NM_006897	TSS1500	0.109816	0.0729448	-0.0368712	0.020675	0.0528678
cg01831904	LRRC37B2	NR_015341	5'UTR;1stExon	0.843187	0.805999	-0.0371885	0.000370326	0
cg00615738	BCOR;BCOR	NM_001123384;NM_001123383	5'UTR;Body	0.121566	0.0842842	-0.037282	0.0470114	0.0496705
cg03414001	PCSK6;PCSK6;PCSK6;PCSK6;PCSK6;PCSK6;PCSK6;PCSK6	NM_138322;NM_138323;NM_138320;NM_138325;NM_002570;NM_138319;NM_138321;NM_138324	TSS1500	0.884036	0.846319	-0.0377174	0.0262071	0.049585
cg12595281	RGMA;RGMA	NM_001166287;NM_020211	TSS1500	0.164153	0.125921	-0.0382318	0.0126155	0.0566198
cg01367424			TSS1500	0.0957914	0.0574207	-0.0383707	0.0504881	0.0514648
cg05590025	INTS4L2	NR_027392	Body;3'UTR	0.4159	0.377415	-0.0384851	0.004635	0.0712162
cg00493327	BAIAP3	NM_003933	TSS1500;5'UTR;Body	0.137181	0.0984212	-0.0387598	0.0210402	0.0514744
cg08217388	WNT5A	NM_003392	TSS1500;Body	0.204565	0.165218	-0.0393469	0.0333218	0.048219
cg25481680	PCGF6;PCGF6;PCGF6;PCGF6	NM_001011663;NM_032154;NM_001011663;NM_032154	TSS200;5'UTR;1stExon	0.155518	0.116085	-0.0394335	0.01405	0.05425
cg25811766			5'UTR;Body	0.807019	0.766833	-0.0401861	0.0275429	0.0512955
cg03828745			5'UTR;1stExon	0.358113	0.317405	-0.0407077	0.0503962	0.0515319
cg09195081	SNRPD3;C22orf13	NM_004175;NM_031444	TSS1500	0.159231	0.116834	-0.0423969	0.0159087	0.054167
cg06644124	ZNF281;ZNF281	NM_012482;NM_012482	TSS1500;5'UTR;1stExon	0.387539	0.344999	-0.0425405	0.0365766	0.0482649
cg21400344	LDLRAP1;LDLRAP1	NM_015627;NM_015627	TSS200;5'UTR;1stExon	0.47911	0.435327	-0.0437831	0.0217851	0.0515289
cg02698576	SEMA6C	NM_030913	Body;3'UTR	0.820131	0.775128	-0.0450034	0.0490027	0.0510672
cg00480356	SERINC4;C15orf63	NM_001033517;NM_016400	TSS1500;5'UTR;1stExon;Body	0.186426	0.141001	-0.0454249	0.00662807	0.0647193
cg09524087	TBL1X;TBL1X;TBL1X;TBL1X;TBL1X	NM_001139467;NM_005647;NM_005647;NM_001139466;NM_001139468	5'UTR;1stExon;Body	0.104507	0.0586324	-0.0458741	0.0399853	0.0480182
cg24387864	CCND1	NM_053056	TSS1500	0.229143	0.181627	-0.0475166	0.0168699	0.0539699
cg24156854	SNAPC2	NM_003083	TSS1500;Body;3'UTR	0.490595	0.442827	-0.0477685	0.00444601	0.0602286
cg15489294	LVRN	NM_173800	TSS1500	0.240547	0.192107	-0.0484402	0.0251748	0.0497796
cg07149296	KIAA1755	NM_001029864	TSS1500	0.284974	0.23513	-0.0498434	0.0246289	0.0514648
cg18596636	GABRB3;GABRB3	NM_000814;NM_021912	5'UTR;Body	0.875316	0.825171	-0.0501454	0.039111	0.0477237
cg00864171			TSS1500	0.353336	0.30194	-0.0513958	0.0376015	0.0482167
cg18971529	RWDD2B	NM_016940	1stExon	0.0908014	0.039306	-0.0514954	0.0187945	0.0538333
cg26153631	HOXC10	NM_017409	1stExon	0.270711	0.219189	-0.051522	0.00932423	0.0549382
cg03607728	RWDD2B;RWDD2B	NM_016940;NM_016940	TSS200;5'UTR;1stExon	0.173409	0.120806	-0.0526022	0.0320133	0.0487399
cg01026256	VWA5B2;MIR1224	NM_138345;NR_030410	TSS200;Body	0.8698	0.816091	-0.0537097	0.0177781	0.0533921
cg03295928	RTKN	NM_001015055	TSS1500	0.359018	0.302101	-0.0569178	0.00888051	0.0587975
cg04992335	BCOR;BCOR	NM_001123384;NM_001123383	5'UTR;Body	0.179732	0.122774	-0.0569577	0.0444439	0.0483419
cg14576896	GJD2	NM_020660	1stExon	0.208863	0.151617	-0.0572458	0.0144546	0.0515944
cg02532213	ProSAPiP1;ProSAPiP1	NM_014731;NM_014731	TSS1500;5'UTR;1stExon	0.19957	0.141732	-0.0578385	0.00242692	0.065875
cg16665041	ProSAPiP1;ProSAPiP1	NM_014731;NM_014731	TSS1500;5'UTR;1stExon	0.187772	0.129403	-0.0583695	0.00305916	0.07905
cg14003035	KIAA1755	NM_001029864	TSS1500	0.200738	0.141789	-0.0589484	0.0132159	0.0539449
cg07207959	KIAA1210	NM_020721	1stExon	0.803348	0.742819	-0.060529	0.0335504	0.0492253
cg08070327	HOXA5	NM_019102	TSS1500;5'UTR;Body	0.769215	0.707538	-0.0616773	0.0168572	0.0540785
cg18494841	BRD2;BRD2	NM_005104;NM_005104	5'UTR;1stExon	0.124923	0.0630302	-0.0618924	0.00149312	0.065875
cg25225155	PCDHA6;PCDHA2;PCDHA1;PCDHA7;PCDHA1;PCDHA8;PCDHA6;PCDHA5;PCDHA8;PCDHA3;PCDHA4	NM_031849;NM_018905;NM_031411;NM_018910;NM_018900;NM_018911;NM_018909;NM_018908;NM_031856;NM_018906;NM_018907	1stExon;Body	0.675141	0.612747	-0.0623942	0.0196143	0.0537755
cg03444687			Body;3'UTR	0.648833	0.58583	-0.0630029	0.0389895	0.0479837
cg06615152	AMH	NM_000479	TSS200;Body	0.362674	0.2978	-0.0648746	0.0243095	0.0501242
cg12875241	GPR143	NM_000273	TSS1500	0.47968	0.408854	-0.0708265	0.00768034	0.0611014
cg16143654	PCDHA1;PCDHA1;PCDHA2;PCDHA2	NM_031411;NM_018900;NM_031495;NM_018905	1stExon;Body	0.78506	0.714201	-0.0708587	0.0285388	0.0510568
cg00969405	HOXA5	NM_019102	TSS1500;5'UTR;Body	0.644685	0.570169	-0.0745159	0.0364341	0.0473905
cg01511231	TTLL10	NM_001130045	5'UTR;Body	0.325211	0.250546	-0.0746649	0.0410326	0.0480156
cg06934132	AFAP1;AFAP1;LOC84740	NM_198595;NM_001134647;NR_026892	5'UTR;Body	0.636362	0.560846	-0.0755158	0.0442458	0.0486462
cg04072545	INS-IGF2;IGF2AS;IGF2;IGF2;IGF2AS;IGF2	NR_003512;NR_028044;NM_001127598;NM_001007139;NR_028043;NM_000612	5'UTR;Body;3'UTR	0.142104	0.0656904	-0.0764132	0.0115389	0.0578415
cg24840300	LPPR3	NM_024888	TSS1500;Body;3'UTR	0.739879	0.660775	-0.0791044	0.0496321	0.0517682
cg04511125	THNSL2	NM_018271	5'UTR;Body	0.286878	0.206313	-0.0805649	0.0300122	0.049717
cg23832237	RAB37	NM_175738	TSS1500	0.370543	0.28792	-0.0826226	0.0312808	0.0488157
cg10881764	ADAMTS16	NM_139056	TSS1500	0.408768	0.324021	-0.0847466	0.03513	0.0478263
cg14481208	RTKN	NM_001015055	TSS1500	0.48215	0.39726	-0.0848897	0.0159234	0.0540513
cg03814063	C22orf34	NR_026997	Body;3'UTR	0.730577	0.644358	-0.0862189	0.0334091	0.0480857
cg03562414	ZNF577;ZNF577;ZNF577	NR_024181;NM_001135590;NM_032679	5'UTR;Body;3'UTR	0.274807	0.187185	-0.087622	0.0303329	0.0493548
cg17432857	HOXA5	NM_019102	TSS1500;5'UTR;Body	0.563975	0.476027	-0.0879481	0.0488607	0.0511684
cg02916332	HOXA5	NM_019102	TSS1500;5'UTR;Body	0.536439	0.44694	-0.0894983	0.0479588	0.0504574
cg17965690	SLC44A2;SLC44A2	NM_020428;NM_001145056	TSS1500;Body	0.736905	0.641662	-0.0952432	0.0121913	0.054361
cg08146621	ACVR1C;ACVR1C;ACVR1C;ACVR1C;ACVR1C	NM_001111031;NM_001111032;NM_145259;NM_001111031;NM_001111033	5'UTR;1stExon;Body	0.51708	0.42126	-0.0958201	0.0212	0.0507661
cg25595793	SLC44A2;SLC44A2	NM_020428;NM_001145056	TSS200;Body	0.666648	0.566633	-0.100014	0.0116837	0.0571446
cg04863892	HOXA5	NM_019102	TSS200;5'UTR;Body	0.546555	0.444346	-0.102209	0.0395782	0.0485714
cg20887366	ATP6AP2	NM_005765	TSS200	0.398987	0.296643	-0.102345	0.0289616	0.0503282
cg19759481	HOXA5	NM_019102	TSS200;5'UTR;Body	0.519719	0.416301	-0.103418	0.0540601	0.055009
cg22496683	RBM46	NM_144979	5'UTR;Body	0.647767	0.544098	-0.103669	0.0371843	0.0474428
cg05835726	HOXA5	NM_019102	TSS1500;5'UTR;Body	0.644422	0.540517	-0.103905	0.00220978	0.0702667
cg09315367	SLC44A2;SLC44A2	NM_020428;NM_001145056	TSS1500;Body	0.644693	0.536615	-0.108078	0.0142147	0.0532067
cg15302379	KAZALD1;KAZALD1	NM_030929;NM_030929	TSS1500;5'UTR;1stExon	0.655605	0.54721	-0.108395	0.0228459	0.0514328
cg12128839	HOXA5	NM_019102	TSS1500;5'UTR;Body	0.471967	0.357505	-0.114462	0.0373355	0.0472512
cg13315345	IL1RL2	NM_003854	TSS1500;5'UTR;Body	0.302535	0.187216	-0.115319	0.00388221	0.0800506
cg24041556	SLC44A2;SLC44A2	NM_020428;NM_001145056	TSS1500;Body	0.627972	0.511463	-0.116508	0.0137059	0.0561777
cg00290607			TSS1500	0.65864	0.539839	-0.118801	0.0203737	0.0514984
cg04660147	OPRL1;C20orf201;OPRL1	NM_000913;NM_001007125;NM_182647	TSS1500;5'UTR;1stExon;Body	0.581127	0.460581	-0.120546	0.0283119	0.0497393
cg14214739			5'UTR;1stExon	0.24332	0.119574	-0.123746	0.027021	0.0503979
cg24640156	LOC401010	NR_002826	1stExon;3'UTR	0.694935	0.566068	-0.128867	0.0278164	0.0508828
cg17826679	SLC44A2;SLC44A2	NM_020428;NM_001145056	TSS1500;Body	0.641916	0.507129	-0.134787	0.00673938	0.0625254
cg22433798	PRKAR1B;PRKAR1B;PRKAR1B;PRKAR1B;PRKAR1B;PRKAR1B	NM_001164762;NM_002735;NM_001164759;NM_001164761;NM_001164760;NM_001164758	Body;3'UTR	0.843338	0.707735	-0.135603	0.029295	0.0496201
cg13509363	C9orf172	NM_001080482	1stExon	0.561577	0.423399	-0.138178	0.00445649	0.0596604
cg00137234	RBM46	NM_144979	5'UTR;Body	0.648895	0.509835	-0.13906	0.0420064	0.0482573
cg02613435	LZTS2;LZTS2	NM_032429;NM_032429	5'UTR;1stExon	0.22112	0.0711486	-0.149972	0.00496114	0.0647951
aMann–Whitney U-test, p < 0.05. bThe false discovery rate (FDR) was controlled using the Benjamini–Hochberg correction (q < 0.05).
